# Supplementary material for: Biomarkers for Monitoring Pre-Analytical Quality Variation of mRNA in Blood Samples
Source: PLoS One. 2014 Nov 4;9(11):e111644. doi: 10.1371/journal.pone.0111644 (PMC4219744; doi:10.1371/journal.pone.0111644)
Supplement: File S1 — Microarray data set. (XLSX) [file pone.0111644.s009.xlsx]

## Sheet: PAXgene
Original row	Probe Set ID	Gene Symbol	A861-37	A861-38	A861-39	A861-40	A861-41	A861-42	A861-43	A861-44	A861-45	A861-46	A861-47	A861-48	A861-49	A861-50	A861-51	A861-52	A861-53	A861-54	A861-55	A861-56	A861-57	A861-61	A861-65	A861-69	A861-73	A861-58	A861-62	A861-66	A861-70	A861-74	A861-59	A861-63	A861-67	A861-71	A861-75	A861-60	A861-64	A861-68	A861-72	A861-76
			1_0h	2_0h	3_0h	7_0h	8_0h	1_24h	2_24h	3_24h	7_24h	8_24h	1_48h	2_48h	3_48h	7_48h	8_48h	1_72h	2_72h	3_72h	7_72h	8_72h	1_0h	2_0h	3_0h	7_0h	8_0h	1_24h	2_24h	3_24h	7_24h	8_24h	1_48h	2_48h	3_48h	7_48h	7_48h	1_72h	2_72h	3_72h	7_72h	8_72h
		Donor	1	2	3	7	8	1	2	3	7	8	1	2	3	7	8	1	2	3	7	8	1	2	3	7	8	1	2	3	7	8	1	2	3	7	8	1	2	3	7	8
		Time	0	0	0	0	0	24	24	24	24	24	48	48	48	48	48	72	72	72	72	72	0	0	0	0	0	24	24	24	24	24	48	48	48	48	48	72	72	72	72	72
2	7895037	---	8.2888	8.94614	9.15084	9.53242	9.30892	2.98012	8.44618	7.2525	5.34269	6.97827	6.81485	5.10711	6.80093	2.90405	7.3515	7.07007	5.51766	3.4121	5.86111	7.98143	8.49121	7.89485	8.63841	9.54466	7.93045	5.8585	3.68395	6.6272	3.03824	3.53161	5.67174	4.64319	7.70726	3.07142	3.09132	2.8222	4.97815	3.098	3.05897	3.12899
3	7892516	---	8.17003	8.59987	8.33366	7.6428	9.11367	3.76149	4.33215	4.38832	4.79804	3.48891	3.29231	3.78171	3.50334	4.17243	3.70056	3.81848	2.99506	3.8065	3.30929	3.54175	8.95754	9.06422	8.75432	9.20066	8.92733	7.19287	4.96033	4.69221	3.485	3.97338	3.40824	4.09819	3.77205	3.4136	3.30232	3.18701	3.89344	3.56055	3.86075	4.46741
7	7894518	---	10.6986	10.7123	11.008	11.0173	11.3792	8.72707	7.93554	8.51232	8.44018	8.92951	6.33152	6.43438	5.10538	7.35575	7.8732	3.70157	5.63368	4.8444	6.00725	6.75339	10.9336	11.1443	10.7698	11.6186	10.8805	9.49196	8.55151	8.23735	8.49244	8.12895	7.13795	8.13867	8.57	6.51018	7.2186	6.77912	6.56214	6.03286	8.42981	7.84901
11	8005547	SNORD3A	3.2703	4.45536	3.8112	4.2615	7.27622	7.96677	7.44782	7.08678	5.23677	10.077	8.55754	8.76029	9.19476	10.8314	11.1493	7.86669	8.1003	8.11155	7.78585	10.3387	6.41629	5.89894	6.75975	7.15336	7.57544	7.82769	8.1586	8.2332	6.16888	8.29935	8.45753	9.49011	9.41252	9.1974	6.44917	8.8562	9.54391	11.537	9.05934	10.2413
12	8005553	SNORD3A	3.2703	4.45536	3.8112	4.2615	7.27622	7.96677	7.44782	7.08678	5.23677	10.077	8.55754	8.76029	9.19476	10.8314	11.1493	7.86669	8.1003	8.11155	7.78585	10.3387	6.41629	5.89894	6.75975	7.15336	7.57544	7.82769	8.1586	8.2332	6.16888	8.29935	8.45753	9.49011	9.41252	9.1974	6.44917	8.8562	9.54391	11.537	9.05934	10.2413
13	8013323	SNORD3A	3.2703	4.45536	3.8112	4.2615	7.27622	7.96677	7.44782	7.08678	5.23677	10.077	8.55754	8.76029	9.19476	10.8314	11.1493	7.86669	8.1003	8.11155	7.78585	10.3387	6.41629	5.89894	6.75975	7.15336	7.57544	7.82769	8.1586	8.2332	6.16888	8.29935	8.45753	9.49011	9.41252	9.1974	6.44917	8.8562	9.54391	11.537	9.05934	10.2413
14	8013325	SNORD3A	3.2703	4.45536	3.8112	4.2615	7.27622	7.96677	7.44782	7.08678	5.23677	10.077	8.55754	8.76029	9.19476	10.8314	11.1493	7.86669	8.1003	8.11155	7.78585	10.3387	6.41629	5.89894	6.75975	7.15336	7.57544	7.82769	8.1586	8.2332	6.16888	8.29935	8.45753	9.49011	9.41252	9.1974	6.44917	8.8562	9.54391	11.537	9.05934	10.2413
15	8013329	SNORD3A	3.2703	4.45536	3.8112	4.2615	7.27622	7.96677	7.44782	7.08678	5.23677	10.077	8.55754	8.76029	9.19476	10.8314	11.1493	7.86669	8.1003	8.11155	7.78585	10.3387	6.41629	5.89894	6.75975	7.15336	7.57544	7.82769	8.1586	8.2332	6.16888	8.29935	8.45753	9.49011	9.41252	9.1974	6.44917	8.8562	9.54391	11.537	9.05934	10.2413
18	7893420	---	10.8943	10.9284	10.9992	11.1479	11.5629	10.0653	10.165	9.84312	10.2539	10.2519	8.33376	8.57124	7.39708	9.0656	7.95407	7.51818	7.64299	7.46708	6.61141	7.90285	10.3955	10.4552	10.1913	9.58221	10.0619	7.98534	7.13201	7.32619	7.54013	6.70673	5.47243	7.05159	8.65771	8.0561	7.03464	5.57966	6.90908	4.12111	6.05655	7.13026
19	7895382	---	6.78417	8.59296	7.99486	7.44139	7.82661	5.25705	7.09157	7.14026	5.90364	7.53624	7.61368	7.18881	3.17513	7.54177	7.57542	3.31688	4.64341	6.33942	7.08354	7.03855	8.69396	9.78119	9.34097	9.25695	8.85315	6.84354	6.73283	7.95645	8.14704	8.44586	3.63989	4.46211	7.27651	4.77601	3.94268	5.62367	5.46738	2.88887	6.38811	5.11154
20	7953383	SCARNA10	5.4485	4.75482	5.47299	5.24739	5.81537	9.59988	8.90542	8.51764	8.96579	9.88819	10.4867	10.111	10.4479	10.9374	10.5359	9.95602	10.0171	10.483	10.2779	10.2879	7.41526	6.50114	7.38523	7.43259	6.82477	8.85002	8.735	9.39241	8.99509	9.02382	10.5289	9.95163	10.3042	10.2589	9.27596	10.5138	10.1643	11.3917	10.0399	10.0797
21	7896001	---	8.5614	7.54185	8.18599	7.62582	8.64886	6.69864	7.09699	7.35201	6.92234	8.04197	7.16239	8.49155	6.8334	6.42127	5.67207	4.84583	3.60787	5.36487	6.90789	7.83656	7.24801	6.28582	8.31948	8.02979	10.6674	4.21604	4.06189	4.30657	6.80544	3.61613	5.05173	6.13362	6.75158	3.8865	5.69232	3.2994	7.21362	2.8627	6.50651	3.99621
22	7964640	---	8.64597	9.1344	9.05566	9.23765	8.82495	6.72761	6.80393	6.40107	7.23595	4.23287	4.06646	7.14763	5.16626	6.1231	5.64437	5.66577	5.15991	4.50724	8.31563	6.03076	8.30777	8.70988	9.02052	8.98118	8.06888	5.89547	6.31491	6.13816	7.81966	5.92407	3.81398	4.52739	4.73209	5.77469	5.05625	3.9939	4.99507	10.0379	5.72274	4.88731
27	7893314	---	7.41115	7.72338	7.28711	7.90586	7.93253	4.41758	3.81319	5.73636	5.84802	5.43902	4.26325	3.01833	4.05574	4.85041	3.56298	3.34267	3.44344	3.75777	2.96129	6.18408	7.7404	7.55851	7.65607	7.18005	7.77157	7.20767	6.39485	4.1307	4.73059	4.72653	4.65744	2.97478	4.06119	3.66971	4.12558	4.28019	3.59484	3.40179	2.98964	4.43747
28	7893319	---	7.41115	7.72338	7.28711	7.90586	7.93253	4.41758	3.81319	5.73636	5.84802	5.43902	4.26325	3.01833	4.05574	4.85041	3.56298	3.34267	3.44344	3.75777	2.96129	6.18408	7.7404	7.55851	7.65607	7.18005	7.77157	7.20767	6.39485	4.1307	4.73059	4.72653	4.65744	2.97478	4.06119	3.66971	4.12558	4.28019	3.59484	3.40179	2.98964	4.43747
33	8117018	---	7.89205	7.9025	6.87568	8.10342	8.27794	4.6543	4.98753	4.76056	5.62122	5.64806	3.59636	2.82722	3.22226	3.46044	3.6342	3.91097	4.65729	4.00793	4.09288	5.05866	6.8113	6.99552	7.85838	7.83486	6.93066	7.27041	5.70845	4.04096	5.88073	4.17348	3.75643	2.94848	3.37129	5.15712	5.66468	3.38086	3.48581	3.28651	4.11448	3.80286
34	8129390	---	7.80666	7.49348	7.99119	7.81859	8.01425	7.48789	6.34913	6.69997	6.76527	7.14736	5.72521	6.16049	7.33913	7.18474	7.42507	6.29181	6.28928	6.87109	3.52382	7.01632	8.26744	7.93415	8.18874	8.58127	7.63523	5.64375	4.75486	4.52078	3.54042	3.58534	4.18734	3.81427	4.42235	4.24106	4.20742	4.10233	3.80092	3.85173	6.8856	3.67973
35	7896704	---	6.63264	6.89153	7.0141	5.38	7.35098	5.99148	5.70656	7.51636	6.15357	4.27859	3.40887	2.66629	6.96617	3.19631	6.07383	3.81441	5.41343	3.32572	3.14081	2.72843	7.38435	6.49795	6.49875	7.55085	8.09235	5.02779	7.58844	5.96641	5.78252	7.04326	3.44107	7.98872	4.74107	4.08609	5.35345	3.2087	4.09589	2.78663	4.05501	5.80485
38	7895005	---	7.57441	7.99562	8.82552	8.07288	8.41049	7.28278	6.24519	5.58671	7.20313	7.62081	6.34396	6.5146	6.87088	3.76694	6.56392	6.59564	3.41491	5.45205	7.76016	7.26906	8.01282	6.79092	8.47522	7.35678	9.38749	3.80807	3.6801	6.13857	7.46423	3.85064	3.05102	7.24176	5.47786	4.26846	6.34919	4.07309	5.99866	4.49022	7.5294	6.67965
43	7893644	---	6.20725	7.27226	6.93183	6.12484	7.85091	3.55619	5.09699	4.1357	4.7785	3.88798	3.25746	5.95878	4.09257	4.43495	3.73765	3.49622	4.72104	3.58729	5.08596	6.06187	8.06494	7.80927	8.16897	8.15504	7.41687	6.32876	3.97438	6.35669	5.6246	4.305	3.63918	3.1228	3.56038	3.1982	5.99797	3.23769	3.32224	3.2859	5.62864	4.90883
46	7893196	---	11.6091	11.9449	11.4543	11.1923	11.6628	10.226	9.41933	9.85677	10.4216	9.35441	6.29066	8.47947	8.71721	8.06189	8.13635	8.4953	7.75027	8.30468	8.19898	9.31103	10.462	11.3179	10.4636	10.6409	10.9661	8.75875	8.91834	8.50892	8.52302	7.24083	7.84499	9.62303	8.78649	7.9747	7.91729	3.77093	8.74988	10.2527	7.65707	9.56436
48	7967028	RNU4-2	4.24798	3.79434	4.54185	4.56383	4.208	7.30885	5.58869	5.61898	4.5006	7.37278	9.08212	7.51328	7.40982	8.51905	8.44577	7.28318	5.54988	7.13249	5.49128	8.3595	5.33293	4.26811	4.52875	6.00108	5.02506	6.6031	5.43495	6.82496	6.03208	5.98732	7.93585	5.85026	8.18906	8.52499	6.79331	8.02209	6.94553	11.107	6.33999	6.77526
49	7895259	---	8.01367	8.30941	7.8238	8.04362	8.50927	6.98351	5.41977	6.47542	6.95946	5.93944	5.1234	5.83091	4.9883	4.50056	4.94325	3.9542	5.06207	4.28263	3.17966	4.84561	8.61988	8.03195	8.70257	8.84465	8.68694	6.98044	7.27149	5.56347	6.92895	6.56251	6.15057	4.01202	5.15207	6.12541	4.17599	3.62441	6.04284	5.0923	7.26089	5.28976
50	7896320	---	8.01367	8.30941	7.8238	8.04362	8.50927	6.98351	5.41977	6.47542	6.95946	5.93944	5.1234	5.83091	4.9883	4.50056	4.94325	3.9542	5.06207	4.28263	3.17966	4.84561	8.61988	8.03195	8.70257	8.84465	8.68694	6.98044	7.27149	5.56347	6.92895	6.56251	6.15057	4.01202	5.15207	6.12541	4.17599	3.62441	6.04284	5.0923	7.26089	5.28976
51	7893272	---	10.7312	11.1146	10.8788	11.0578	11.5964	8.53936	8.77398	8.07982	8.29501	9.02692	7.1607	6.97907	7.70411	7.04229	7.74767	7.39225	7.42976	6.50107	6.33515	8.22209	11.5237	12.0891	11.2827	10.9532	11.7077	10.3759	9.68448	9.4338	8.90329	10.2371	8.75657	8.97862	9.19212	8.48363	8.12745	8.2119	8.38717	6.80781	8.63725	8.79892
53	7894836	---	8.11024	8.42788	8.9006	8.16064	8.31391	6.23247	5.27223	7.27321	6.11235	6.28047	4.37897	4.81589	6.0099	4.6363	5.46619	4.7716	4.28437	5.1431	3.79439	3.33926	7.64576	8.51398	8.4431	7.88284	7.80638	6.08871	7.66336	5.81389	5.1272	6.49061	5.61671	5.03695	6.46205	4.10371	5.38244	3.49973	4.2196	5.9949	3.81867	6.47976
54	7892644	---	9.82318	9.99844	9.74801	9.58065	10.3086	8.62491	7.94626	8.38874	8.03049	8.58195	7.58229	6.72765	7.32045	7.70517	7.93468	7.75842	7.24372	7.3764	5.67713	6.96854	8.98327	9.20883	8.83683	8.97892	9.31266	7.31743	5.1122	6.67232	8.28598	6.90671	6.01089	6.80254	5.35351	4.27601	6.32999	4.2962	6.50023	6.21789	4.8671	5.5912
55	7895283	---	7.49244	8.20066	8.27947	7.9322	7.95511	5.54141	5.97428	5.16364	6.57565	6.8953	4.67872	4.15409	5.96636	4.43561	5.00735	3.47661	3.75228	3.99586	4.71635	5.01387	8.1614	8.73009	8.19604	8.82017	8.983	7.42915	5.44006	5.12131	4.76791	6.36031	5.44781	5.29254	6.36045	5.6094	4.33198	4.55908	4.20567	4.64308	6.80354	5.16001
57	7896468	---	10.1809	10.0976	10.5226	10.1852	10.1568	10.2051	10.1548	10.2853	10.1066	10.0858	9.05732	9.46401	9.23955	9.65448	9.05664	8.52151	8.19794	9.41939	6.87095	9.45791	9.14137	9.71677	9.37662	9.17386	9.60823	8.906	8.29598	7.47413	9.17299	9.12447	7.31851	8.03479	8.14934	6.60997	7.72438	4.09138	6.11909	3.31771	8.92184	8.6095
58	7894877	---	11.1803	10.9963	10.9533	10.7492	11.5394	9.08282	8.65786	8.88386	9.46646	9.36084	7.83097	9.09824	6.92807	8.17618	8.19025	7.99954	7.94618	7.22379	6.54186	8.4914	11.0598	11.0625	10.7898	11.005	11.0808	8.83064	8.51814	8.18713	8.55045	8.68784	7.07891	7.51	8.41077	8.30763	6.64319	6.56155	7.36252	4.92564	8.90019	7.86885
61	7893143	---	8.00084	8.37213	8.25349	7.88138	8.58602	6.51554	5.0951	6.60948	6.17113	5.07832	4.40017	3.79046	3.87567	4.3828	4.18508	3.42933	5.18028	4.41136	3.96333	6.33358	6.97121	7.01853	7.52609	7.8971	6.90915	6.78257	6.10296	6.21255	6.5535	5.30281	4.18349	4.0963	4.57961	5.2135	3.99891	4.50298	3.27232	3.37762	5.15681	5.28604
62	7895248	---	8.37706	8.19357	8.01137	8.33563	9.20766	7.27857	7.07337	5.54925	6.85908	7.27521	5.68605	6.63811	4.5253	5.13761	4.60679	3.9342	5.35287	5.41735	5.28275	4.74272	9.63985	9.18413	9.19797	9.18315	8.74277	7.82387	7.09041	7.30805	6.89473	6.87206	5.36566	6.12577	7.56028	5.35213	5.88614	6.71117	6.66726	3.74383	7.09797	6.01275
63	7893030	---	7.24621	6.7435	7.40752	6.75928	6.66557	4.18874	7.45368	4.66019	5.856	4.73925	5.36697	4.39075	6.15944	3.8652	4.44203	3.48102	5.56896	4.13927	4.03534	3.9976	8.39958	7.87083	7.89453	7.90995	8.58254	6.29718	7.24497	5.50321	6.90507	3.43679	5.69797	3.73215	5.50229	3.45628	4.62452	3.42024	5.10961	5.26036	4.06489	6.84914
64	7894638	---	8.96495	8.98932	9.15435	8.93679	9.4201	4.60578	6.58914	6.0289	8.0398	8.15437	5.75057	7.41679	3.90421	5.78144	7.84282	5.07481	5.91556	5.15157	5.94781	6.51783	9.28468	8.45779	9.03697	9.12741	8.74965	8.63763	6.96569	7.67282	8.50714	5.52629	7.31039	4.10454	5.98145	6.98532	6.40797	6.16871	7.38348	5.52151	7.51823	6.15714
67	7896175	---	11.4745	11.8362	11.3195	11.161	11.7652	9.87924	9.58237	9.52317	9.79262	10.0556	9.03651	9.04433	9.05451	8.49924	9.61459	8.63793	8.96458	8.79881	7.97102	8.82161	11.3504	11.9284	11.0393	11.2199	11.5397	9.3083	8.68008	8.6249	9.04168	9.3335	8.56812	8.78043	8.94223	8.06021	7.90233	7.3919	7.36498	4.0715	9.3564	8.68236
69	7892555	---	7.65487	7.56484	7.48323	7.78348	8.37308	4.98896	6.36916	3.74585	5.38734	5.42828	3.64443	5.22633	3.77196	5.63222	4.51416	4.13233	3.6028	4.12884	3.9787	4.52388	8.10108	7.85896	7.70812	7.74395	7.51107	5.23072	5.5563	5.16389	4.94626	5.27874	3.71809	5.04651	5.9932	4.52567	3.56227	4.26894	3.98566	3.56171	5.91	4.47439
70	7894798	---	11.6054	11.6693	11.4523	11.1868	11.4573	10.2132	10.1065	9.99704	10.0085	9.89354	9.30202	9.30909	7.97424	9.60944	8.73037	8.97593	8.84413	8.65811	7.00198	9.34327	11.2869	10.8775	10.6886	10.6412	10.7221	9.76959	9.96898	9.12492	9.45561	9.67646	9.7802	9.70387	10.1905	8.41672	8.83655	9.22126	7.67076	2.97836	8.57949	8.96909
72	7894919	---	11.7562	11.8604	11.6278	11.8619	12.1443	10.7358	10.8465	10.4456	10.6013	11.0314	9.95771	10.2	7.66151	9.91367	9.58295	7.69211	8.96293	8.21008	8.92143	9.17944	11.7343	11.6242	11.2911	10.7073	11.2398	9.65676	8.58269	8.27668	9.30584	8.53379	8.01759	7.50579	9.20348	8.74658	7.77619	7.16004	7.00319	10.1371	8.42457	8.21739
74	7895082	---	10.0263	10.4287	10.3915	10.3333	10.673	7.82264	7.81088	8.13091	8.3646	7.73089	7.37633	7.32626	6.48843	7.93478	6.44099	6.2674	7.00059	7.93852	5.62073	7.20439	10.4194	10.7576	10.4799	10.6863	10.7258	9.21434	8.4201	8.77805	9.03795	8.25158	8.23965	7.67421	8.05279	7.54134	8.40981	7.01962	8.10841	4.75002	8.11763	8.15121
77	7893637	---	8.63805	8.55021	7.45636	8.51226	8.82963	6.32952	8.36153	7.87414	8.18711	6.95916	4.5143	6.99928	4.96251	9.35115	6.55715	5.94852	6.40487	5.95533	3.59569	5.87736	8.91102	8.99329	8.02561	8.75672	9.26034	8.97857	7.89804	7.44702	5.7192	7.89238	7.0798	6.07848	6.05217	4.66373	6.48237	5.55832	5.5096	5.68069	5.78652	5.40496
78	7894384	---	8.63805	8.55021	7.45636	8.51226	8.82963	6.32952	8.36153	7.87414	8.18711	6.95916	4.5143	6.99928	4.96251	9.35115	6.55715	5.94852	6.40487	5.95533	3.59569	5.87736	8.91102	8.99329	8.02561	8.75672	9.26034	8.97857	7.89804	7.44702	5.7192	7.89238	7.0798	6.07848	6.05217	4.66373	6.48237	5.55832	5.5096	5.68069	5.78652	5.40496
80	7893883	---	8.42679	8.29519	8.71189	8.58756	8.0203	6.50091	7.59448	7.11428	8.04276	7.31948	6.05856	3.36982	5.43038	6.96007	7.34993	5.29891	5.87263	6.65599	3.46847	5.43924	8.08056	7.95387	8.05031	7.98261	7.9434	5.12451	7.39445	6.22361	5.30171	6.84204	5.94381	5.26476	6.1127	5.7895	4.49622	5.26511	4.71653	3.57342	4.15191	5.89589
81	7967030	RNU4-1	4.55901	4.57329	5.53357	3.99067	3.89083	7.19934	7.62865	7.13475	6.5941	7.73559	8.21793	8.84816	7.763	8.3657	8.09683	6.74606	8.27462	7.52007	7.38845	8.01828	5.00892	4.92728	5.74427	4.96215	5.20484	6.67585	7.40313	7.27622	6.03345	6.17313	6.61205	8.67881	7.77386	8.27398	7.45608	7.42834	8.13442	10.9937	6.60272	6.43294
84	8122261	IFNGR1	10.8785	11.1896	11.0967	11.4856	11.4131	9.16219	9.00729	9.10184	9.752	9.3935	8.08829	8.8441	7.51397	8.13447	7.59329	5.59513	7.54508	7.77743	6.89181	7.66172	11.4822	11.8045	11.3697	11.7769	11.5514	10.1244	10.0903	9.33696	9.98869	9.55273	8.85559	8.94593	9.37968	9.58917	9.26853	8.06672	8.81436	10.5035	9.42394	8.98301
85	7892509	---	9.24212	8.43509	7.97492	7.98371	8.78977	7.54307	6.82152	7.42103	7.33143	7.55572	5.81679	5.6764	6.08459	7.06047	6.57091	6.48557	6.85288	4.37374	4.41044	5.89172	7.53583	8.23958	7.99724	7.71732	7.7709	5.98184	4.83467	4.73707	3.57116	4.42428	5.75992	5.69503	7.43262	5.05509	3.87305	5.69139	4.81677	4.5117	5.52934	4.42395
88	7895657	---	12.8056	12.8846	12.9318	12.847	12.7691	12.1677	11.8697	11.9682	12.0153	12.0511	10.9145	11.444	11.6959	11.6598	11.435	11.4719	10.9728	10.9749	10.5578	11.6226	12.5282	12.9731	12.8474	12.7368	12.8963	11.4215	11.6716	11.7612	11.9279	12.0709	10.9107	11.0356	10.9162	10.5862	11.373	10.4524	11.0454	3.70515	10.4382	11.0821
90	7892979	---	10.1184	10.0414	9.47842	10.7623	10.3246	8.84017	8.78965	8.04615	9.13864	9.0914	7.09521	7.76751	5.99707	6.62829	5.66829	6.3262	6.32796	6.64582	6.59044	5.43441	10.2645	10.0076	9.63942	10.0611	10.0925	9.08396	8.48277	8.48711	8.52759	8.90662	6.51751	8.52351	8.82368	8.33033	7.52447	6.17694	8.11311	9.28798	9.6692	7.68378
91	7894903	---	6.88774	8.14687	8.16547	8.06594	8.5007	6.53986	7.51938	4.74588	6.76902	6.42442	5.21587	5.12945	6.19766	4.62417	5.18432	4.80669	4.87579	4.05936	3.70059	4.21997	8.08976	8.27274	7.66691	6.36734	7.36213	5.73921	6.41998	6.31128	4.62049	6.91556	4.82406	5.04296	5.30628	3.50997	4.67854	4.2944	3.66877	3.99483	5.47233	7.13522
95	7895647	---	8.37641	8.07947	7.7385	7.31651	8.68657	5.44672	5.76828	5.92864	5.5072	5.89052	4.47523	4.87547	4.06889	5.24273	4.24946	4.17526	5.1342	4.28666	5.3585	4.21725	8.01345	8.27336	7.89241	7.93061	7.9693	5.50237	5.43571	4.28531	4.24739	5.31929	4.91703	5.45391	4.76145	5.62113	4.54296	4.94506	4.07696	4.45077	4.47085	4.70994
96	7895350	---	9.45178	9.68333	9.53406	9.70585	10.2564	8.83624	9.64961	8.49624	8.25412	8.36981	7.67424	7.53929	7.19865	8.91848	8.58019	7.49165	6.80676	6.63966	8.01788	8.06279	10.0261	10.1465	9.71828	9.82599	9.49497	10.116	9.20918	9.27609	9.46105	8.91793	8.73631	8.3731	8.63225	9.5309	6.94292	4.14903	8.08102	3.50344	7.148	8.49087
99	7895328	---	12.6031	12.1412	11.8208	12.0456	12.0571	10.5591	10.3457	9.80184	10.4571	10.6142	10.4905	9.97203	8.39242	9.93295	9.812	8.83504	8.89013	8.83434	8.23542	9.75699	11.8738	11.4922	11.4	11.3166	11.6669	10.4039	10.2487	10.0198	10.1827	10.0811	9.59158	9.63823	9.64367	9.26466	9.37153	10.061	8.69839	4.13239	9.73924	9.95081
105	7895630	---	7.26751	7.90306	7.72506	7.50364	8.11423	5.66004	4.13548	3.98106	3.39822	4.58157	5.3084	3.70454	6.1394	4.8052	6.53503	5.99033	5.39002	4.30813	4.8892	4.39483	6.95002	7.64149	7.11774	6.29272	7.05433	5.20604	3.70634	3.52164	4.97221	4.79695	3.95134	4.08296	4.57899	4.64613	4.25811	3.2778	4.00927	3.98266	3.56026	5.18313
107	7901048	SNORD46	6.50273	7.71838	6.74194	6.97671	7.15073	10.7007	9.46671	9.40974	8.95041	11.3487	11.249	11.4138	11.7018	11.385	11.1664	10.2444	10.2084	10.7252	8.37604	10.5431	9.98081	10.093	10.5056	10.4555	9.76377	10.6329	10.3235	11.2109	10.3047	10.7725	11.1114	11.154	11.2783	11.3732	10.7646	11.0193	11.1667	12.2381	10.8714	11.3536
111	7895206	---	8.33189	8.33267	8.25537	8.55272	9.03643	5.81058	4.41494	5.12453	6.68962	5.88242	4.82818	6.14702	5.91166	6.72061	6.04407	4.64388	4.09802	5.47587	4.41488	3.33058	8.16202	8.18887	7.05282	7.71122	6.40322	8.22737	7.21254	6.70358	7.2155	5.61397	6.51497	4.943	5.71654	5.65258	6.09998	4.35239	5.31402	4.78061	5.72458	5.16993
126	7991562	---	8.0694	7.86226	7.64463	8.20522	8.0935	8.4196	6.48428	8.04682	7.5264	5.88649	5.56097	6.54493	5.71723	6.256	5.33082	5.62946	4.94593	5.2577	6.38801	3.78229	8.64191	7.76862	7.91459	7.93456	7.73966	7.99576	6.35817	7.32501	6.30527	6.23615	6.59176	4.26497	4.69179	4.54319	4.61591	4.09119	6.05074	3.93498	5.76318	6.33523
128	7977507	RPPH1	7.62284	6.70919	7.22447	7.09157	7.13173	10.7813	10.5711	10.4694	10.5214	11.0706	11.3869	11.0315	11.4568	11.4993	11.1906	11.1304	10.8025	11.1934	11.4561	11.2212	9.39679	8.76939	10.0298	10.4376	9.77778	10.738	10.6068	11.3452	10.7133	10.8721	11.4855	11.0018	11.2954	11.8117	11.3848	11.3718	11.0714	11.7441	11.3459	11.1987
130	7894074	---	11.8885	11.6263	12.0908	11.3635	11.9567	10.1913	10.2096	10.3923	9.96154	10.3128	9.62991	9.15984	10.1892	10.5613	10.0534	9.48663	9.91333	10.0927	8.14524	9.67583	11.6312	11.5148	11.4658	11.173	11.9733	10.7636	10.9671	10.2767	9.69123	10.607	9.9358	10.0702	10.1504	9.43503	10.0046	9.41096	9.65645	3.66411	9.59395	10.5619
131	7948894	RNU2-1	5.02308	4.41481	4.5778	4.32044	5.05779	7.78645	6.55139	5.81186	5.91712	7.97803	8.8745	8.48142	8.77973	8.99043	8.33044	6.85844	6.99157	7.11809	6.26085	7.26261	5.55298	5.41233	6.10168	6.06036	5.41223	6.99695	6.9813	7.41353	6.54961	7.09675	8.05008	7.57634	7.90127	8.36644	7.68225	8.59222	7.88887	10.1956	7.51966	7.79247
132	8102787	---	7.25963	7.06848	4.80646	6.99175	7.56692	10.1849	8.88282	8.71499	8.30805	9.96475	10.7478	9.76451	10.6854	10.2952	10.5432	10.4736	10.0049	9.97029	10.2147	10.0486	7.69679	8.23768	9.14896	8.57718	7.72018	8.59456	9.30341	10.125	8.62173	8.98267	10.1676	10.4059	10.2644	10.7506	9.46008	10.1837	10.381	12.1308	9.67569	10.004
136	7892901	---	7.36599	6.77867	7.45549	7.01446	8.0677	4.96861	4.90803	4.85676	5.37789	6.02988	4.37339	3.70282	5.96099	4.78675	4.88614	3.83942	4.99273	5.00837	3.82219	5.7682	7.84852	8.44916	8.29403	8.33315	7.29911	6.9005	5.33847	5.80065	5.65283	5.25394	6.18864	5.62732	6.64224	4.01431	4.53332	4.11774	3.75463	5.76586	6.49019	5.13839
140	8058201	---	9.19347	8.18494	10.3738	9.02238	8.75028	7.75977	5.89719	7.85332	7.1396	6.34868	6.5702	6.34626	6.98918	6.58681	6.81156	7.48222	6.04078	7.34346	6.68439	5.87568	8.76788	8.03417	9.28692	8.15801	8.00225	6.24516	5.17462	6.00017	6.98705	5.67365	5.28025	5.71653	6.88405	5.73816	5.77515	4.90916	4.7791	8.37423	5.9491	5.01215
146	7893790	---	7.75049	7.10588	7.65282	7.44052	8.65616	6.78714	6.71691	4.46306	7.05823	6.00549	5.18811	4.12181	4.07133	6.37495	6.26529	6.14841	7.23403	6.91611	6.81907	6.55743	7.82828	9.08751	8.21798	7.87607	8.00341	7.56572	6.92268	8.42518	6.31969	7.39473	5.75171	7.72988	6.61607	5.34044	7.92456	4.12225	4.18541	3.94553	5.309	6.61438
150	7895334	---	8.43258	8.65124	7.82411	8.55023	8.82575	7.81634	7.55914	7.42804	8.11968	8.38618	6.15732	7.4841	6.02121	7.90294	6.21905	6.36519	4.88469	6.385	6.20411	7.05922	9.69418	8.61065	9.12895	9.24799	9.74565	7.96312	5.67088	5.27204	6.61521	7.28838	6.00347	5.7224	6.227	6.89611	7.12432	5.9613	3.93006	8.38692	7.39948	5.91759
154	7951036	SNORD5	7.74824	8.09518	7.93454	7.53643	8.20728	5.47191	4.39304	5.58493	5.33845	5.44235	5.18299	4.12269	4.27743	4.95881	6.45404	5.19143	5.95112	4.934	4.44764	4.4811	8.27499	8.43448	7.86462	7.00136	8.06128	6.36749	6.09093	5.68352	5.58091	6.66416	4.94348	5.12527	5.05684	5.54057	4.74227	5.15179	5.21109	8.39715	7.21839	4.99031
155	7896710	---	6.31707	6.65389	4.58367	6.65993	6.96055	3.93591	4.14011	4.47965	4.18455	4.97005	3.94442	3.21438	3.50184	3.86302	3.97192	3.86693	3.89645	5.07033	2.97685	3.17602	7.49503	7.60876	7.24338	7.4989	6.52756	6.31851	5.54896	4.62875	4.10712	4.14617	4.97291	3.97894	4.29035	4.70422	3.39073	5.0416	3.67147	4.20695	3.60611	5.80772
158	7893762	---	11.9215	11.9248	12.1691	11.5396	11.8409	10.9834	10.6236	10.4798	10.2568	10.733	11.0039	10.082	10.7577	10.6347	11.0827	10.7501	10.525	10.6383	9.71873	10.3154	11.4237	11.1972	10.9868	10.8077	11.2764	9.98193	10.168	9.57387	9.83348	10.0114	9.61404	10.1699	9.83259	9.43123	9.65463	9.7555	9.22784	3.49106	9.38101	9.53311
163	7893449	---	11.6097	11.3778	11.6289	11.5669	11.8135	10.2428	10.2621	9.85132	10.3828	10.4227	10.4781	10.0569	9.13601	9.86065	9.6901	9.08004	9.73986	9.08226	8.07572	9.78542	11.9345	11.5501	11.4716	10.8412	11.4606	10.3428	9.46105	8.96823	9.02887	9.45542	8.06961	8.48804	9.27505	8.80619	7.77654	8.02501	7.4229	6.55911	9.83268	8.08856
164	7894220	---	7.23898	8.06058	8.27177	7.55554	6.94384	8.30564	7.42582	8.50819	8.49497	8.031	8.88711	9.86423	9.40638	9.26062	8.57441	10.3844	9.74401	10.1961	9.37258	8.54434	8.03902	7.31051	8.29927	7.41493	5.4366	10.5061	9.43151	10.2917	9.85028	9.55502	10.7773	9.94021	10.2873	10.0836	9.95224	10.7785	10.1577	5.5639	9.90761	9.82576
165	8044961	RNU4ATAC	6.66441	7.00195	6.56639	6.27453	6.17251	9.09247	9.47051	9.13597	9.16479	9.25597	9.94276	8.62031	10.0148	9.93222	9.69858	10.3109	9.98296	10.1966	9.29316	10.0951	7.52199	6.88814	7.49126	7.56072	7.21159	8.77548	9.30961	9.77056	8.9183	9.43362	10.2763	10.123	10.1837	10.2355	9.96233	10.2403	10.1584	10.9575	9.85127	10.1816
174	7893470	---	8.07513	8.38218	8.03015	8.6062	8.64841	6.9398	7.89684	5.31886	7.20319	5.41413	5.78992	5.6761	5.76203	6.65126	6.00596	5.10261	6.49001	5.27994	5.1558	6.44484	8.32628	8.04919	9.038	8.5188	8.12178	7.46414	7.03839	6.74849	7.40631	6.10245	4.8839	5.51709	5.48227	5.4064	5.56978	5.99912	6.10528	3.24006	7.72842	6.07986
175	7896450	---	8.07513	8.38218	8.03015	8.6062	8.64841	6.9398	7.89684	5.31886	7.20319	5.41413	5.78992	5.6761	5.76203	6.65126	6.00596	5.10261	6.49001	5.27994	5.1558	6.44484	8.32628	8.04919	9.038	8.5188	8.12178	7.46414	7.03839	6.74849	7.40631	6.10245	4.8839	5.51709	5.48227	5.4064	5.56978	5.99912	6.10528	3.24006	7.72842	6.07986
176	7894083	---	11.7434	11.8516	11.7139	11.8979	11.6819	10.9159	11.1007	11.0446	11.3483	11.3646	10.2935	10.8987	10.5902	10.5458	10.8872	10.5206	9.8747	9.95796	9.38281	10.5825	11.8072	11.5563	11.7778	11.9147	11.581	10.7208	10.3301	10.7942	10.8797	10.738	10.4787	9.97013	9.68321	9.96559	10.234	10.1802	9.70967	3.67105	10.2362	9.89933
179	7951030	SNORD6	6.45582	7.16444	6.61749	6.494	7.17002	5.661	6.65895	4.66023	4.23909	4.84317	3.97685	4.14694	3.99392	4.24405	4.13265	3.75062	3.75463	4.71021	5.88857	4.31698	7.92975	7.66773	7.64739	7.53195	7.90768	6.22001	6.32051	6.08408	5.49855	6.94134	4.10872	5.84864	6.11352	6.22957	4.37265	3.97051	6.25504	3.81589	5.59372	5.65059
180	7893833	---	7.63768	7.70274	6.88233	8.6297	7.59864	6.038	6.69977	7.07139	7.3188	7.3389	5.39811	3.66359	6.6353	6.7521	6.5072	5.6681	8.30609	5.38255	6.63284	5.92577	7.88024	8.46794	8.90072	8.46339	8.02537	6.72625	6.50042	6.68192	6.73997	7.62757	7.14583	6.53428	8.00524	6.32812	7.08052	2.99823	4.00207	4.31042	6.62504	6.16029
181	7892575	---	8.72715	7.89326	8.00358	8.33388	8.4263	6.0857	6.79459	7.48882	8.07092	5.61633	6.79538	8.4433	4.84318	6.10573	5.64273	6.50682	6.25671	4.91669	4.14691	4.8533	7.52367	7.87495	7.70627	8.01237	7.18071	7.72724	6.27954	5.52556	6.81792	7.42261	6.9692	5.08131	4.73069	5.52992	4.96392	4.20338	6.93575	5.23309	6.35436	4.65432
183	7895710	---	11.6745	11.4469	11.4625	11.05	11.5858	9.8329	9.62771	9.94445	9.64398	9.64476	8.3926	9.28915	9.38581	8.73765	9.12148	8.13676	9.0824	8.34708	9.87961	9.09464	11.7064	11.8506	11.6716	11.6533	11.6377	10.23	10.5485	9.99904	9.73628	10.6044	9.9731	10.4575	10.3077	8.86517	9.62589	9.1964	9.85322	4.89469	9.86703	9.72204
184	7892549	---	6.36446	6.6579	7.28725	7.42882	6.97732	5.22319	4.52803	4.70936	4.49283	4.22042	3.19588	3.79183	3.00065	4.03972	4.30565	4.57435	4.42595	4.50343	3.65227	3.64306	6.63871	6.99317	7.38371	7.88162	7.57883	4.76446	4.67725	4.95146	4.73832	4.418	4.15753	4.83986	4.8227	4.2161	4.67522	3.40726	5.3458	3.97602	4.81452	5.46033
190	7895953	---	8.56218	7.94214	7.37324	6.91166	7.65114	5.67165	5.51964	5.72176	6.28719	7.56231	4.53364	5.67844	5.64669	6.3053	4.9269	3.11609	5.31666	5.32559	4.16061	5.75218	7.2282	7.05075	7.06445	7.09005	6.99841	4.18875	5.0746	5.13186	4.56936	5.59079	4.40982	4.96507	5.9653	3.75851	5.49272	3.22682	4.98634	3.88372	5.04628	4.61876
193	7893843	---	7.65507	6.76698	6.32428	7.4242	5.77892	5.67181	6.61169	4.33266	7.73622	5.97232	4.54644	3.61041	4.93524	3.95737	4.46242	3.68878	3.35113	5.07315	4.2099	6.20488	6.32371	4.95066	5.75594	5.96505	4.82213	5.35551	3.91883	4.83945	4.54864	3.17268	3.09147	5.51026	4.29143	5.08856	3.52641	2.84748	4.72996	3.18873	2.84415	5.68421
194	7894583	---	7.60085	8.68478	8.65301	7.52395	8.29793	6.30413	5.7782	5.31434	6.55211	6.75373	6.45023	5.46805	5.97718	5.28951	6.18901	5.99838	5.19406	5.49954	5.86302	4.46078	8.02509	7.05944	7.1354	7.83516	7.79125	6.89651	6.69242	5.77115	5.52445	6.47439	5.33514	4.73408	3.86567	4.09269	6.70885	3.77376	5.82754	3.13928	5.80623	5.87614
199	7893461	---	6.3812	6.8132	7.22439	7.48212	7.89804	6.48	6.42843	6.15061	6.4542	6.18621	4.59264	6.08717	5.80876	5.36565	5.29865	4.23413	4.1258	3.51359	3.79111	4.58231	7.29668	7.2502	5.98714	6.85911	6.83859	5.73065	5.85052	3.56659	5.08848	4.34815	3.47127	4.64797	5.1515	4.0924	3.50671	3.52469	3.7904	4.04993	4.74296	4.50071
201	7893965	---	5.33723	6.09328	5.44111	6.32494	5.25131	6.11446	6.76533	7.90347	7.14365	7.19382	8.08214	8.29559	7.67939	6.31766	6.07123	6.96116	7.42649	8.91973	8.18463	7.5495	5.21277	5.34604	4.58674	6.36079	5.63716	7.75055	8.25465	7.94576	8.00648	8.06801	8.76887	8.83319	7.24878	8.15609	9.09876	9.28406	8.16635	4.49622	8.15536	8.20947
204	7996260	---	4.32361	3.68064	3.96522	4.44552	3.51626	4.83454	4.40831	4.89881	5.76524	6.8465	6.19828	5.34727	4.88425	6.09066	7.35734	5.15455	5.39658	4.6539	6.97815	6.67879	4.63502	3.98653	4.25241	7.11198	4.30413	4.1388	4.45907	6.40468	6.4869	4.66469	6.21569	5.78073	4.95317	7.32239	6.80501	5.6227	5.25911	9.45762	7.65597	6.74538
206	7988342	---	7.05257	6.9832	6.38993	6.1327	7.08819	4.14434	3.82531	4.98467	7.11823	4.29405	5.4398	5.55698	5.78834	4.18463	3.95778	5.00743	3.83882	3.59272	3.33974	4.35341	6.01969	4.27005	5.4573	6.56478	5.68643	3.87326	3.52419	4.7787	3.25526	3.10857	5.22265	3.20145	3.21219	3.54977	3.4773	3.52972	3.00737	5.8822	3.1981	3.38049
208	7895952	---	9.11953	9.26805	9.2815	9.06977	9.47602	9.4664	6.31953	7.18978	8.1481	7.38593	7.92427	5.32734	7.42452	7.81631	8.26334	7.53874	5.99697	8.15295	8.39631	7.56248	8.17898	8.30627	7.86644	8.70766	7.48106	7.91993	7.57207	6.04152	7.39754	8.33087	5.07033	7.29489	5.62116	6.95031	5.31531	6.04004	4.66886	5.27462	6.79078	6.58722
210	8142343	---	6.6685	6.6825	6.26124	6.7128	6.07478	4.09735	4.63388	6.56874	6.32873	5.11615	4.5827	3.62918	3.8049	4.32603	3.8541	3.75564	3.8523	4.40181	4.49673	4.025	7.49938	7.2981	7.63405	7.04644	6.36463	6.06748	5.90745	5.51684	5.70257	4.93179	3.8205	4.38357	3.60029	5.4905	5.98269	4.61995	3.8221	8.06668	3.98428	5.09254
217	8139482	SNORA5A	5.09748	5.72187	4.78104	5.71448	4.51093	6.8403	8.42528	7.71683	7.19971	7.40357	8.61953	8.6481	8.69549	8.1663	6.91746	6.70999	7.78804	7.22296	8.52566	8.07887	7.17206	7.03074	6.67413	6.87822	4.91725	8.12558	8.22047	8.07055	8.44877	6.61394	8.612	8.08395	8.58323	9.26414	8.55088	8.80493	8.06356	4.66246	7.86926	8.31744
221	7895739	---	7.59014	6.98864	7.66165	6.36377	7.5649	6.67826	5.72656	6.07583	6.72111	6.66793	4.4352	3.86675	4.59002	4.4408	6.66127	4.17437	5.65914	4.83018	4.41831	4.27349	7.34549	6.33711	6.80387	6.5676	7.30103	3.97761	3.17546	5.38616	3.26683	4.85233	3.96759	5.55149	5.7837	4.8956	5.91161	4.48751	6.74514	5.881	3.78484	5.10538
225	7896250	---	9.73961	9.96042	9.97948	9.88108	10.1321	8.94695	7.41012	6.59167	7.70134	8.58426	9.05803	8.367	8.14331	7.31364	8.70418	8.26537	8.35591	8.38414	9.07724	7.65358	9.22236	9.09004	9.19798	9.0019	9.4922	7.59628	6.70513	7.16053	7.90764	8.23767	6.33464	7.63211	7.41857	8.58425	7.23738	6.71754	5.05049	5.1286	7.93035	5.61256
227	7920873	SNORA42	4.75857	3.51057	4.58452	4.13355	3.95258	7.70739	5.9036	5.47653	5.79626	7.54969	8.20495	7.76028	7.90467	7.9307	7.97859	6.88827	6.38135	6.7527	5.92626	6.71831	5.64022	4.8778	6.19275	5.85183	4.87883	6.38683	6.65462	7.3628	6.16802	6.19187	7.28486	7.08511	7.31992	7.97592	6.86983	7.43063	7.12404	9.12962	7.16083	7.4254
229	7895729	---	6.51035	7.08267	7.25784	6.88846	7.68701	5.92335	6.57034	6.47741	6.8247	7.24982	6.85652	7.48582	6.57649	4.95904	6.49986	4.47131	5.00278	4.9676	4.64629	4.95509	8.14335	8.121	7.68912	7.58409	7.34736	6.99999	5.99573	5.65372	6.74623	6.22945	4.49151	4.64639	4.94326	3.76233	6.52894	4.23241	4.16472	3.5827	7.39771	5.25442
231	7892629	---	5.95073	6.89398	5.12888	6.64984	5.12488	8.67723	8.2285	6.46337	7.74399	8.43898	9.02389	7.65326	7.63656	8.05158	7.72622	6.69658	8.55974	8.71663	9.77966	7.4488	6.19735	5.98603	5.77102	5.91638	4.84696	6.29259	7.69429	6.23068	6.5392	7.34997	8.72982	7.26612	8.0275	8.24751	7.65273	9.29931	6.767	10.2057	7.49447	8.26884
238	8085554	---	8.74205	8.98825	8.77487	8.48264	9.11283	7.79131	8.24062	6.44233	7.66268	8.16805	6.09413	5.73281	6.11539	7.99753	5.04977	5.72058	6.95773	7.94867	7.80713	6.40537	7.92577	7.87496	7.93676	7.91246	8.58	7.53684	7.07529	7.52246	6.27656	7.31593	5.94281	6.21567	6.30167	7.2124	7.25995	3.61266	6.02258	4.13526	6.44256	6.14247
239	7892639	---	8.03945	8.0811	8.97455	8.65889	8.79478	6.10976	5.23515	6.54291	7.11728	6.39067	4.93933	4.41695	5.80039	5.45757	6.36955	4.58043	6.21169	7.04235	5.59653	6.34874	8.71186	8.53412	8.53157	7.72901	8.63102	8.67738	8.276	7.79971	8.34449	8.07053	7.01609	7.44511	8.03929	7.64377	6.87245	6.07636	7.9977	6.74022	8.14353	7.45695
240	7892610	---	6.96385	4.56001	6.23986	5.89448	6.93652	5.36245	5.08411	5.66567	6.38399	5.74014	3.7681	3.73771	3.07595	4.09134	3.95813	3.31963	3.99726	3.30262	3.0661	5.02609	5.79456	5.79484	4.28561	5.98712	6.63012	3.41381	2.94535	4.19796	3.32222	3.02334	3.14149	3.60805	3.7224	3.04298	3.02698	2.92442	3.09681	4.22756	4.76564	3.96395
242	7896173	---	9.14675	9.20771	8.9609	9.06521	9.52978	8.36575	8.90235	8.60761	8.25559	8.1202	8.48014	5.1159	7.54476	8.82395	8.0217	6.8958	8.0878	7.91982	7.98268	7.2841	9.30086	9.13031	9.32726	8.85865	8.56442	9.09632	8.19561	8.60274	8.87393	7.9694	7.48544	7.20975	7.01764	8.66069	7.08793	6.98435	6.49041	3.11003	8.30719	5.8708
247	7912852	EIF1AX	9.34578	9.37208	9.80648	9.58166	9.48705	8.42277	8.82634	8.90869	8.82578	8.24387	7.54389	7.47494	7.7895	7.40892	7.85521	6.99164	6.70586	7.5789	7.18024	7.56929	9.9407	9.81453	10.315	9.92845	9.98428	8.72308	7.62507	8.51854	8.69501	8.3064	6.44897	5.88536	7.73509	7.20943	6.86344	5.85583	5.84825	6.1412	8.35162	6.96718
248	7895959	---	5.78646	6.3455	6.85362	4.9959	6.73016	4.24567	5.48916	3.24973	3.19557	5.28928	3.16365	3.39224	3.24063	3.35029	3.02183	4.28353	3.42453	5.03619	3.62417	3.83359	7.50431	6.11478	5.18463	6.78042	4.88105	4.94045	3.27914	3.34619	4.77702	4.5959	3.53113	3.21644	3.25645	3.39407	3.49984	3.21175	3.9615	4.12908	3.22364	3.53055
249	7895215	---	10.5676	10.7728	10.5663	10.4569	10.6638	9.7654	10.4538	10.0571	9.98884	9.67299	9.75732	8.89089	8.49507	9.72379	9.09933	8.02955	8.86805	8.68973	9.41797	9.48253	10.5766	10.6362	10.8806	10.6191	10.6971	9.79941	9.56064	9.59793	9.20408	9.65246	9.10284	8.78538	8.77005	8.66368	9.25509	8.2239	8.62424	3.53731	7.92518	8.98386
250	7892652	---	8.52332	8.00516	8.31403	7.56046	8.04392	5.78631	4.67861	5.1097	6.63803	5.11005	6.54099	5.78681	5.32187	4.40453	3.93977	4.99039	6.06902	4.936	4.6371	4.98997	8.18431	7.24443	7.41224	7.64352	6.74532	6.82787	5.1221	5.40881	7.42872	5.7699	6.6445	5.51667	4.55812	5.61665	4.63566	5.01072	6.07012	4.89611	5.58212	5.13875
251	8146427	PCMTD1	6.28084	6.89106	6.62237	6.8082	6.77043	4.79621	3.54736	4.55134	4.29202	4.31734	3.89913	3.63468	3.79751	4.19241	4.15216	3.5035	4.26085	3.52382	4.37691	4.013	7.4754	7.62346	7.10682	7.5421	7.60109	5.06989	5.09697	4.78374	4.81594	4.79114	4.26612	5.0848	5.20646	4.77657	4.65426	4.23334	5.1887	5.13578	5.74472	4.63864
254	7896423	---	9.88556	9.51609	8.91732	9.39683	9.45121	7.85796	7.99156	8.75907	8.137	8.39112	8.01322	3.76984	7.78763	6.64967	7.47144	7.75683	8.15311	8.24684	9.56458	8.1446	8.87621	9.37228	9.69451	9.00872	9.111	8.95059	8.84029	8.22416	8.14674	7.62427	6.51217	7.96555	7.94647	6.97819	8.21769	6.2019	8.9457	6.39833	5.10124	7.71188
261	7895016	---	7.82182	7.98735	7.39708	7.34627	7.19576	6.92672	7.10941	5.76627	6.75181	6.44763	5.56991	4.72103	7.18729	4.37233	7.3644	4.1079	5.19223	4.95244	5.94837	4.2679	8.00312	7.56056	6.24313	7.44407	7.35333	7.21123	5.06209	4.9183	4.84992	5.21536	3.9196	4.78789	5.80999	5.55588	5.61169	4.43175	4.72122	7.58352	6.71164	4.88493
273	7894400	---	7.64988	8.14689	9.1823	8.04764	8.33903	5.93137	8.25463	7.68527	6.94312	8.39962	8.46206	7.43119	6.56751	7.7351	8.15408	6.68964	7.42996	5.99646	7.81881	6.0503	8.31365	7.75392	8.11615	8.19555	7.72147	8.46812	8.11625	7.54252	8.84227	8.1252	6.63113	8.409	6.99597	8.3898	7.05736	3.60129	5.5446	3.35906	7.71241	8.59638
274	7895470	---	7.64988	8.14689	9.1823	8.04764	8.33903	5.93137	8.25463	7.68527	6.94312	8.39962	8.46206	7.43119	6.56751	7.7351	8.15408	6.68964	7.42996	5.99646	7.81881	6.0503	8.31365	7.75392	8.11615	8.19555	7.72147	8.46812	8.11625	7.54252	8.84227	8.1252	6.63113	8.409	6.99597	8.3898	7.05736	3.60129	5.5446	3.35906	7.71241	8.59638
277	8043276	SNORD94	5.6796	5.47302	5.56341	5.92002	5.58978	9.27147	8.48856	7.42071	6.88911	9.15283	9.88526	9.49985	9.71639	9.07608	9.32716	8.31872	8.13116	8.37713	8.2553	8.17392	7.71206	7.07246	7.55704	7.04601	7.24289	8.953	8.61987	8.59969	7.18726	7.12195	9.32754	8.44159	8.67733	9.05668	8.17997	9.37179	8.93289	10.0956	8.19286	8.74666
278	8168466	MAGT1	6.93491	7.14756	6.7017	6.95536	7.34661	4.69955	4.72326	5.37518	4.74635	4.57268	4.07879	4.69211	4.90835	4.74632	4.4744	4.13457	4.25818	4.21035	4.65148	4.31983	7.82964	7.8571	7.60923	8.18632	7.93442	5.94402	6.3277	6.18243	5.46237	5.12649	4.7949	5.44229	5.3125	4.71595	4.61888	4.67034	4.613	5.96454	4.67633	4.75742
280	7893771	---	8.39558	8.64083	8.70692	8.82573	8.75023	9.24413	9.15391	9.69201	9.03702	9.24447	9.29509	8.89881	9.45968	9.61523	9.14326	9.79291	10.1872	10.0048	9.14833	9.31856	6.829	5.87208	7.09682	6.15273	5.53606	8.7846	8.60038	9.13321	8.98343	9.21137	9.28217	9.25711	9.607	9.26148	9.04576	9.7106	9.29954	4.63042	8.80762	9.30584
281	7895247	---	7.57263	6.22178	7.31608	5.80501	6.95499	4.54177	4.882	3.98148	5.84898	7.37465	4.00377	3.67525	3.92012	3.6406	3.82426	5.06596	3.70095	5.5816	3.74922	4.59658	6.76621	6.35823	5.93317	6.99205	5.0802	4.38561	5.50919	4.93033	5.43174	4.42244	3.63561	5.46179	4.0913	3.82382	5.92711	3.09538	3.4085	4.42098	4.65487	3.67052
288	7894561	---	8.8983	8.0749	8.49161	7.76644	8.14966	6.57441	6.44477	8.17833	7.90257	7.41479	6.61338	5.53188	5.89793	7.3343	6.50937	7.24325	5.63129	5.83271	5.16891	6.31274	6.8401	7.58921	6.68545	6.98427	7.85473	7.04175	6.02477	5.16914	7.38989	5.17957	4.90705	4.43103	5.8696	5.08458	7.25263	5.48188	4.9769	3.25309	7.03725	5.82752
292	7893751	---	7.24019	7.57888	7.06555	7.14734	7.85332	6.33528	7.56449	6.82494	7.2809	6.37474	8.03853	3.90232	6.13545	5.82245	4.961	4.90809	5.76316	4.37198	4.54426	4.91771	7.81321	7.94405	7.18852	7.76268	7.72608	7.27007	6.42363	5.62612	5.94445	5.42602	4.92351	4.84823	4.12395	5.20784	6.14347	4.44942	4.84145	5.10205	6.15757	5.12046
294	8083850	---	6.70021	7.12753	7.17493	7.60592	7.58677	4.22119	4.23233	4.56036	4.70957	4.93632	3.87645	3.48482	4.09493	4.62836	4.54037	3.94308	4.23154	4.02862	3.84363	4.07563	7.35762	7.05267	7.17493	7.04033	6.61744	6.31984	5.91472	5.85049	5.29275	4.87217	4.92362	4.89551	5.41324	5.0061	4.25521	4.7527	4.27819	4.47355	4.85482	4.9548
296	7893641	---	10.8354	10.6837	11.2204	10.5074	10.9423	9.05321	9.37428	9.24812	9.29062	9.42156	8.26219	8.041	8.01038	8.05013	9.13259	7.46394	7.49301	8.46971	7.48963	9.20934	10.6745	10.7591	10.7503	10.9405	11.2771	8.74561	8.59836	8.13053	9.13158	9.67138	7.04909	8.07015	9.07133	8.66164	6.98213	8.02628	7.53731	9.68201	8.98816	8.60356
297	7895711	---	5.73693	7.22679	7.8004	6.73891	6.967	6.89163	6.2693	5.87964	4.73906	4.49583	3.84855	5.12822	5.39272	4.30542	3.82792	3.62151	4.577	4.2772	4.7033	3.42802	6.68747	7.37423	7.65297	5.64868	6.78177	6.92675	4.98165	6.15825	3.52131	6.52134	5.40336	7.4662	5.54002	4.79422	4.58089	5.51446	5.18524	4.48451	5.03939	5.27337
299	7894058	---	10.3606	10.1954	10.3566	10.6187	10.6761	10.0444	10.169	9.95239	10.0806	9.95961	9.50866	9.83056	10.0962	9.34114	9.76373	8.44251	8.90332	8.83203	9.18381	9.41104	11.1085	10.4347	11.0357	11.1335	10.7317	9.67592	10.1235	9.71354	9.63788	9.99329	9.17122	9.19306	9.04122	8.9908	9.17381	9.29103	8.12676	3.38526	10.2502	9.09073
300	7895996	---	9.66948	9.2413	9.86333	9.17545	8.90332	8.69619	8.60972	9.27694	8.64981	7.87295	7.932	7.03708	8.14955	7.89047	8.6802	8.2221	7.1825	8.02906	5.8375	7.78771	8.49802	8.01245	8.30474	7.86854	8.68888	8.33447	8.63895	6.9369	7.49261	6.25415	5.89497	7.39611	7.80784	6.84003	7.38397	5.93649	5.63637	3.77977	7.71692	6.64963
303	7896148	---	10.7168	10.8332	10.4124	10.5146	11.1795	10.4607	10.506	10.4536	10.5779	10.1991	9.31072	9.151	9.83954	9.94341	10.0686	9.50951	9.46469	9.08444	9.75585	9.90136	11.1428	11.5341	11.1516	11.31	11.1498	10.8518	10.8939	10.7213	10.2067	10.4019	9.52213	9.97358	10.7433	10.0706	9.43273	9.78605	10.1513	3.5991	9.19772	10.3424
304	7893131	---	6.39687	6.91844	4.7015	6.32926	5.66596	3.98191	6.02196	5.17935	6.4547	6.00467	5.98027	5.26549	3.34056	4.63609	3.76551	3.41733	4.8793	4.38086	4.1282	4.99003	7.1209	6.50118	6.82564	7.15131	6.7183	5.2199	3.8902	5.94174	4.89417	4.35646	4.27125	2.72931	4.9722	4.37546	3.64692	3.2557	3.44456	3.78741	4.56971	3.60552
305	7895901	---	7.89967	7.97115	8.92799	7.00903	8.46325	6.15938	7.34232	6.13016	5.48221	5.80416	5.91232	4.52978	4.8989	6.70014	5.30738	5.68034	5.57457	7.36218	5.07734	6.23996	8.01499	8.21126	7.98815	8.31351	8.0029	8.12838	6.52876	7.27757	5.09282	6.27551	7.19003	3.52722	7.47557	6.22407	6.31455	6.46669	7.3051	6.22428	6.62871	8.01065
306	7895929	---	6.71111	6.49662	5.7046	4.12275	7.61199	4.28213	3.68988	4.34546	3.95195	5.92828	3.86468	6.16989	3.11344	3.49551	5.13734	3.49736	4.42131	4.21941	4.117	4.46287	7.15696	6.13941	5.03533	5.59964	6.24357	3.25714	3.78786	4.25725	3.07616	5.19095	3.64973	3.92059	5.97078	3.00214	3.36032	3.74741	4.52702	2.94892	3.95449	4.61226
307	7894447	---	8.37685	8.93791	9.06949	8.94216	8.85102	7.23721	6.51538	7.43476	7.61219	7.37545	5.65995	6.84449	4.042	7.44844	6.88036	5.83394	6.59827	6.50824	4.65867	6.97454	8.2505	7.26802	8.48606	8.29233	8.34856	8.82683	7.51314	7.94066	8.17867	6.34181	6.31697	7.20997	7.09529	7.88189	7.35435	4.81248	5.38877	6.377	8.45879	7.30136
310	7894725	---	9.26516	9.16519	9.67958	9.10878	9.14305	8.8158	8.53327	7.70455	8.02553	8.66838	7.59178	7.48082	7.75467	7.58548	8.28593	7.74024	6.06492	7.47959	8.06121	8.03368	10.0572	9.66444	9.44885	9.18074	9.67346	8.74964	6.37522	7.89875	6.8871	6.01181	7.27519	6.68836	8.28362	7.37769	5.33215	6.91521	4.89405	8.06022	7.52305	6.62411
315	7896648	---	7.35537	7.49545	7.24377	7.21371	8.00564	6.44875	7.05833	4.87155	5.58774	5.5196	6.04178	3.33091	7.71891	6.24545	4.32802	6.31028	5.05428	5.60055	6.49526	5.48653	7.62242	7.6148	6.90026	6.29923	6.50333	6.14765	5.68085	5.22249	4.75291	3.84822	6.30494	4.63384	5.7685	4.30323	4.49983	4.19111	4.62497	4.51174	4.13868	5.80678
323	8140967	SAMD9	7.46243	7.95557	7.918	8.26135	8.31401	5.33621	6.14868	5.65201	6.70924	6.18927	5.37186	5.05456	5.63911	5.94549	5.32287	4.70381	5.11113	5.00866	4.77239	5.01876	8.25221	8.45759	8.55853	8.35565	8.58313	5.64498	6.23833	6.55495	5.79484	6.786	5.31872	5.49164	6.57047	6.37738	5.41439	5.77309	5.64905	6.69419	7.4831	6.0406
325	7893325	---	7.18612	6.48034	6.7959	6.73552	6.80117	5.99867	5.19054	5.47733	6.25256	5.53263	3.23659	3.10038	5.69161	5.56594	4.1165	5.37168	4.72908	4.24667	6.40273	5.01298	7.7258	7.68357	7.37972	7.55247	6.17005	7.04563	4.65249	6.2994	6.39926	6.79756	4.23146	6.27084	6.05068	5.08169	6.93272	5.56556	5.69837	3.14073	6.04744	4.64407
326	7892832	---	8.79133	8.57261	7.92444	8.5119	9.2345	7.68018	7.3812	7.51123	7.61624	8.04819	6.33566	8.05586	7.42037	7.51756	6.91148	7.04433	7.0337	6.76217	6.53297	6.9745	8.76172	8.7586	8.27121	9.06857	8.95605	6.91647	5.92368	5.74156	6.91634	6.45242	5.73686	6.83612	6.01662	5.01969	5.58929	4.28406	5.46015	8.6049	5.87814	6.82147
327	7892699	---	8.76376	8.44422	7.94114	7.88102	8.8454	7.32224	8.05216	7.40004	7.955	7.42218	5.18828	6.94807	6.83516	7.984	6.78219	7.21947	5.59099	6.47703	5.81409	6.70661	9.18553	9.19458	9.16369	8.94265	9.00012	8.61752	8.58006	8.07672	8.37227	7.58869	6.82901	7.77042	7.28326	7.95241	7.40611	5.21911	7.31321	3.77309	7.39554	6.3317
332	7895791	---	6.5237	6.03839	6.95215	5.08026	7.3059	5.13018	5.06072	4.38361	4.68722	4.78023	4.4017	3.26248	5.01164	4.70403	4.81732	5.08836	5.91109	3.9682	3.44306	6.29051	6.03515	4.98369	6.84294	5.46984	6.12486	3.45407	2.77765	4.75459	6.25478	3.82104	3.58613	3.55137	6.06174	3.30702	3.85566	3.48569	2.98458	3.26287	5.39048	4.06389
337	7896724	---	7.13225	8.08166	6.6168	6.12424	7.76372	5.63062	6.02814	5.76918	5.38915	6.19356	4.99718	4.45352	4.75004	4.75967	4.82183	4.80035	5.17571	4.37255	3.49292	4.93391	7.60574	8.75256	7.84609	7.89008	8.14418	6.81621	6.21139	7.11472	6.75649	6.11388	6.75401	6.6462	6.31634	6.05528	6.62941	4.877	6.49887	6.86424	6.5884	5.51638
338	7894716	---	11.3895	11.373	11.5447	11.5293	11.4801	10.6664	11.0059	10.9035	10.7442	10.6005	10.9991	11.2059	10.0264	10.9392	10.1162	10.2916	9.99754	9.81704	10.9202	10.0558	11.5233	11.3385	11.483	11.2635	11.0202	11.0378	10.75	10.0024	10.2043	10.5795	10.0484	9.47046	9.8524	9.96105	9.96262	8.83845	9.31221	4.41415	9.49186	9.44312
340	7892514	---	10.2212	10.3393	10.3093	9.76134	10.682	8.90256	9.57368	9.64346	9.00286	9.49856	8.82801	9.03074	7.54152	7.59524	8.76675	8.43257	8.47566	8.27064	7.05222	8.9448	10.5505	10.634	10.2183	10.5003	10.4205	10.2601	9.91663	9.7117	10.1986	9.92193	9.61745	8.87818	9.1913	9.18154	7.92572	9.5671	9.34067	4.25303	9.14475	9.34774
344	7895271	---	9.58611	9.25614	9.67682	9.28153	9.40135	8.48932	8.92235	8.25206	9.18813	9.09431	8.95745	8.14199	8.4061	8.09134	8.77367	7.69319	7.48408	7.57056	5.68888	6.85115	9.97554	9.44316	9.75573	9.52285	9.8059	8.9648	8.37998	7.89276	9.21097	8.15257	7.04433	8.08041	8.03703	7.72783	7.94299	6.93485	5.65968	4.71737	9.22662	7.28679
345	8047401	---	6.11556	6.51471	6.1334	7.00328	7.37478	4.02969	3.79016	3.87632	4.37913	4.608	4.28081	3.8729	3.96996	4.16542	4.03221	3.83315	3.83481	3.92547	4.60791	3.99673	6.51324	7.19945	7.26804	6.60169	7.20716	4.245	4.73467	4.95632	5.17023	4.21227	4.23155	3.77183	4.3188	4.17994	4.97904	3.84975	3.73797	3.68916	4.68946	4.35261
347	7952319	---	7.36735	7.15923	7.12193	6.93486	7.32312	7.44369	7.12688	6.19233	7.13337	7.82386	9.00493	6.44225	7.60369	7.58842	8.54129	8.44306	8.40084	8.96777	8.88372	8.2469	5.71699	6.24531	6.39645	6.03113	5.11641	8.92571	8.77003	8.87518	8.06808	8.40792	9.4078	9.42693	8.98341	9.04322	8.38961	9.68786	9.35072	5.85594	8.65689	9.17567
351	7894115	---	6.61464	5.65234	6.28736	5.76561	6.63315	3.77944	3.73727	3.54909	4.37544	5.09649	4.59468	5.43524	6.3778	4.62042	5.0253	5.39032	5.94685	4.09568	3.29158	6.4987	7.21011	6.17673	6.08566	6.33148	7.07151	3.20225	3.73269	5.94247	6.04149	4.36629	5.82532	3.98884	4.13155	3.16886	4.04403	5.28836	6.08403	3.28052	3.68804	4.39561
352	8122144	SNORA33	6.64305	6.55177	6.38682	5.26437	7.05017	4.26165	4.43218	3.40224	4.34189	4.41283	3.86412	3.62443	4.14765	4.20799	3.85248	3.78542	3.92143	4.15869	3.59917	3.72734	6.82708	6.39149	6.55815	6.11513	6.76725	5.53384	3.66716	3.94192	3.65857	4.75576	3.77115	3.5186	3.63781	3.30794	3.73277	3.42128	3.93643	5.49079	3.50601	3.84496
353	7894242	---	6.61227	5.67742	6.11828	6.19579	6.35885	4.59889	6.52846	5.43834	6.00676	5.30956	4.20098	4.61516	4.15409	4.96802	4.22739	5.28812	4.64933	4.95389	5.48512	3.26204	7.85834	6.94234	7.08216	7.43839	7.5318	6.68398	6.84201	6.12815	4.15527	6.26759	4.95059	4.16204	4.07862	4.05408	4.19141	4.14112	3.55523	4.75247	4.89738	4.33173
354	7894274	---	6.61227	5.67742	6.11828	6.19579	6.35885	4.59889	6.52846	5.43834	6.00676	5.30956	4.20098	4.61516	4.15409	4.96802	4.22739	5.28812	4.64933	4.95389	5.48512	3.26204	7.85834	6.94234	7.08216	7.43839	7.5318	6.68398	6.84201	6.12815	4.15527	6.26759	4.95059	4.16204	4.07862	4.05408	4.19141	4.14112	3.55523	4.75247	4.89738	4.33173
357	7892922	---	6.22543	5.94378	4.73241	5.80608	6.39767	5.01638	5.13725	4.02567	3.25421	3.53699	3.43634	3.46977	4.05531	4.13165	3.61085	3.5285	3.52036	3.65646	3.90943	3.32532	6.42593	7.34304	5.537	7.38691	6.68787	4.38269	5.59892	5.14446	4.91697	3.92831	4.50923	4.75473	3.36145	3.48061	4.0808	3.5496	4.17371	3.6374	6.08709	3.79475
359	8118319	---	7.62027	7.24458	7.87388	7.68058	7.5819	11.0252	9.54699	9.72367	10.0075	11.2532	11.3758	10.3925	10.9179	11.2659	10.9774	9.89119	9.30714	10.7282	9.67998	10.62	10.1127	9.1007	10.652	10.5954	9.98112	10.8187	10.1293	11.0969	10.3113	9.61541	10.9306	10.1901	11.3273	11.8156	10.5599	11.2462	10.2953	12.2148	11.0417	11.0902
361	7896014	---	6.65334	5.12671	5.55122	5.67104	5.2363	4.05511	3.66495	3.25812	4.55759	3.2464	3.25471	3.12745	3.6365	4.11193	3.03877	4.1234	3.1744	3.01474	3.57325	3.64848	6.31944	6.24767	3.82606	6.89929	6.72459	3.83749	3.35508	4.40871	5.85144	4.02302	3.16173	3.45903	3.77508	3.39119	6.2099	3.41118	4.03912	4.50958	3.22897	3.17801
362	7893392	---	7.37844	6.24135	6.71145	6.83206	7.79859	7.25588	6.09434	7.15833	6.23476	4.80926	4.82998	5.15043	5.25186	5.72984	4.50948	5.20596	3.68213	5.67297	4.54482	4.48649	7.49198	8.09983	7.24489	7.09355	7.65813	7.29499	5.80821	6.85892	4.64467	5.344	7.81102	4.79161	5.78098	4.76748	5.75516	5.87177	5.31776	3.984	4.97696	4.90517
369	7893444	---	5.55167	6.49017	5.89605	6.60928	5.88583	6.24479	3.47978	4.8928	5.22248	6.42644	3.21816	3.96016	4.56468	5.49526	6.26584	4.75987	5.57665	4.18474	4.83089	3.75092	7.99962	5.83862	7.17103	7.16126	7.01014	6.83084	5.82294	4.498	6.06403	4.34279	4.65193	4.39656	3.53173	6.82815	6.16318	4.15491	3.66531	5.34884	6.18954	5.17026
370	8152863	---	9.27236	9.84052	9.77663	9.9448	9.59827	8.00042	6.66384	6.43851	8.28512	7.70549	6.61969	6.69176	7.38178	7.89856	7.17929	7.15212	7.77677	6.7463	6.72853	7.07926	8.82133	9.01	8.8536	9.08753	8.45453	8.17623	8.05777	8.26045	9.51907	8.12099	6.75355	6.97267	7.24621	6.97935	7.953	6.312	7.37528	4.20648	7.58207	7.53954
371	7972561	---	7.75174	8.27607	8.47399	8.15626	7.95047	6.46253	6.59676	6.19754	5.77313	6.70106	4.67677	4.41296	5.69708	6.39351	4.70589	5.045	6.774	6.21923	6.73327	6.58218	7.40791	6.49936	7.8243	7.7546	7.18329	7.33154	6.57181	6.06549	6.5957	5.11616	4.31985	6.0139	4.511	6.87515	5.74475	4.22281	5.66806	4.16217	6.8412	6.18301
372	7896022	---	8.39716	8.06867	7.54305	8.03562	8.1405	6.20992	6.88316	4.49934	6.54099	5.71556	5.96941	5.08758	5.91838	4.59103	4.9357	5.02893	6.02204	4.17	4.94313	6.35582	7.73794	6.5781	7.06226	7.20469	6.62625	5.91783	6.35375	5.53278	6.02028	6.14175	5.26322	5.35925	4.45187	5.70398	3.84244	6.56089	5.96452	4.14016	5.02942	4.71899
373	7894429	---	7.72004	7.29995	6.3788	6.38477	6.00633	5.09834	5.29068	5.01478	6.09158	4.50262	4.32327	3.95448	5.70634	4.61276	4.64751	4.33529	3.78346	4.08502	3.93276	4.29206	5.36999	6.08032	4.19859	6.90192	5.47225	3.64351	3.65169	4.77594	5.06048	3.45705	3.00457	3.81894	3.38645	3.51689	4.3071	3.09595	3.33948	3.20933	4.74493	4.5125
376	7893098	---	5.11764	5.72709	5.58724	6.50727	6.12197	5.23609	3.84366	4.40217	4.95165	5.01038	3.68362	3.60882	4.0228	4.74436	4.03948	4.63847	6.51148	4.42061	3.25171	4.49782	7.5383	6.92929	6.75291	7.09225	7.09044	5.64374	5.40054	5.57256	5.66046	5.14311	3.71685	5.12728	3.96415	5.00284	6.01314	3.23703	3.49514	3.65884	6.2527	3.72442
380	8027429	---	7.34011	7.27172	6.88086	6.52194	7.76846	5.61416	5.48445	5.15434	5.39081	5.43154	5.32779	4.55907	5.48763	5.26539	5.46828	3.8925	5.51241	5.25567	5.17286	4.87209	8.75782	7.93134	7.72785	7.93968	7.72818	7.60758	7.74245	6.91323	7.22838	5.79366	5.5754	5.06734	5.40333	5.95086	5.25723	4.39621	5.5605	5.16843	5.42364	6.04703
381	7945084	---	7.15334	7.28917	6.88629	7.67424	7.40297	7.68662	8.56367	9.31448	9.21751	8.51687	8.68782	10.3701	8.51393	9.33171	8.58935	8.75658	9.71583	10.0148	9.32715	9.76331	7.65227	7.64789	8.12537	8.21708	7.54672	8.81637	9.23008	9.61375	9.37388	9.60539	9.15552	10.1881	10.0646	10.9247	10.4812	9.96656	10.346	5.43039	9.3839	10.0497
382	7896228	---	10.3831	10.017	9.97751	10.1294	10.8096	8.72611	9.15371	9.3195	9.3889	9.43152	7.63258	7.89886	6.90225	7.91657	7.83213	7.06754	8.06306	6.61501	7.35349	7.4624	9.77648	9.46557	9.45589	9.28969	9.45758	8.91705	8.70423	8.15795	8.21242	8.10772	7.69545	8.15587	8.35445	8.12837	7.27646	6.64514	7.96188	5.12713	8.78598	8.1098
383	8161024	RMRP	7.70516	7.60058	7.10734	7.11057	7.53555	10.1096	10.6225	10.688	9.41516	10.1594	10.478	10.328	10.5638	10.9602	10.6332	10.4778	10.6516	10.132	11.1705	10.818	8.45586	8.1081	8.57757	8.03626	8.14264	9.80061	10.0884	10.0422	9.3834	9.68598	10.5009	10.5469	10.1792	10.1982	9.9714	10.5741	10.4989	10.9753	9.88671	10.5234
389	7893777	---	7.23013	6.28822	5.44859	6.17922	7.28177	5.16874	5.9865	4.92396	6.1914	4.85472	4.45774	4.36056	4.99863	4.56346	4.1462	3.75724	4.35065	4.26114	4.15708	4.23588	7.4737	7.57181	7.20161	7.88925	7.8217	6.13342	6.24117	5.59409	6.87356	4.71646	6.01026	5.47208	5.21985	7.3094	6.16665	5.18009	5.38213	4.7418	6.92776	5.07558
392	8006081	---	8.46123	7.43118	8.12976	7.44347	7.63714	8.59594	7.94812	8.30832	7.9334	8.8009	10.0247	8.16858	9.12647	9.45762	9.33657	9.98032	9.66943	9.7299	9.12869	9.68363	6.68866	5.82592	6.57133	6.42514	6.22032	8.77203	8.92954	8.78575	6.23275	9.9386	8.96704	9.0485	9.62248	9.35504	7.31759	9.22574	9.33233	7.25187	8.59144	9.72433
396	7971996	---	8.24294	7.53966	8.40078	8.27413	7.61181	8.13622	6.79476	7.56524	7.51601	7.08046	6.45002	4.54811	5.7949	7.80106	7.28802	6.99322	6.54844	6.79872	5.44475	6.77863	8.19796	7.42283	8.58245	7.77497	7.5012	7.53337	6.60436	6.98483	6.68367	6.49582	5.81735	5.42629	6.95599	4.67591	5.66782	4.69809	4.52053	9.23741	6.70848	5.33055
401	7895654	---	6.73256	7.38662	6.5655	6.33615	7.28764	6.01241	4.60899	3.76603	5.23417	5.17796	4.62082	3.11836	3.69335	4.52194	4.47066	5.79946	4.35362	4.7685	3.72575	4.6763	6.22075	6.52297	5.54049	6.69817	5.99192	6.10025	5.01333	4.80905	3.89357	6.14609	3.90688	3.61327	3.58033	3.85077	3.23379	5.05331	4.04518	3.84241	4.16067	4.62746
405	7895772	---	7.68061	7.91828	7.67186	8.28914	7.95855	6.40054	7.34044	7.38598	7.2207	6.48551	5.83205	4.86394	6.52007	7.45134	5.72656	6.68228	6.05903	6.28461	4.74826	6.48483	8.57087	8.54416	8.14256	8.55187	8.17132	8.05003	8.93216	8.44327	7.57826	8.4943	7.00163	7.36734	6.12777	7.53746	7.13793	7.19229	8.03345	3.40175	7.12186	7.57856
406	7896611	---	7.68061	7.91828	7.67186	8.28914	7.95855	6.40054	7.34044	7.38598	7.2207	6.48551	5.83205	4.86394	6.52007	7.45134	5.72656	6.68228	6.05903	6.28461	4.74826	6.48483	8.57087	8.54416	8.14256	8.55187	8.17132	8.05003	8.93216	8.44327	7.57826	8.4943	7.00163	7.36734	6.12777	7.53746	7.13793	7.19229	8.03345	3.40175	7.12186	7.57856
409	8049299	SCARNA6	4.54841	4.32402	4.19265	4.13772	3.96503	6.66658	6.54436	5.95441	5.63813	6.62042	7.70467	7.00864	6.9515	7.47666	7.31339	6.53441	5.78085	6.63815	6.27852	6.998	4.59692	3.90918	4.5933	4.33357	4.72703	5.64773	5.24637	6.18346	5.50508	5.60056	7.10386	6.82436	7.20418	7.27715	6.29673	7.2458	7.13738	4.85026	7.07323	7.33958
415	7919269	RNU1-1	7.88858	8.04308	7.7652	7.78169	7.90686	10.4008	9.52327	9.49479	9.03495	10.6719	11.4731	10.3669	11.1728	11.0069	10.8729	10.1674	9.96717	10.7574	10.2328	10.2207	8.4285	8.0703	9.6136	9.12002	8.4358	9.74865	9.98762	10.5148	9.79897	9.58108	10.9518	10.456	10.8004	11.307	10.0808	10.6698	10.9106	12.7811	10.3631	10.4763
416	7919349	RNU1-1	7.88858	8.04308	7.7652	7.78169	7.90686	10.4008	9.52327	9.49479	9.03495	10.6719	11.4731	10.3669	11.1728	11.0069	10.8729	10.1674	9.96717	10.7574	10.2328	10.2207	8.4285	8.0703	9.6136	9.12002	8.4358	9.74865	9.98762	10.5148	9.79897	9.58108	10.9518	10.456	10.8004	11.307	10.0808	10.6698	10.9106	12.7811	10.3631	10.4763
421	7964868	LOC100131613	7.20521	7.18624	7.17308	7.11003	7.66415	5.98069	4.45654	6.2679	5.49238	5.99455	5.57616	4.30082	5.26593	5.59904	5.67361	5.12983	6.25964	5.52616	5.52611	5.22171	8.49743	8.07435	8.0639	8.08315	7.87259	6.12575	5.41082	5.16587	5.23281	5.33272	4.65839	5.02678	5.18349	4.62393	4.90278	4.6486	4.99508	5.30394	5.28507	4.64068
439	7893138	---	10.31	9.8985	10.085	9.20751	9.16966	8.87922	8.26043	8.56614	7.88955	8.17804	7.27028	7.37714	8.66507	8.74301	8.75859	8.61906	8.1975	8.38202	6.16157	8.16813	9.0517	9.25359	8.49573	8.37152	8.60559	5.77346	7.39756	7.38998	6.88691	7.4481	6.75665	7.53204	7.7848	4.75769	7.32961	7.32305	7.73283	10.1702	8.30428	7.55094
440	7989218	---	6.90769	7.33948	7.2764	8.41628	6.88034	6.23681	6.81645	5.91497	7.09093	5.71402	5.1272	5.28937	4.25227	6.12852	4.56419	5.75188	5.5902	5.54134	4.64377	5.01872	8.66907	8.43968	8.27513	8.97644	7.44933	6.63239	6.39931	6.17909	7.96013	5.90995	5.50422	5.84661	5.94378	6.34049	6.50651	5.71568	5.75689	5.69975	5.60242	6.88451
443	7893880	---	10.5987	10.4082	10.3878	9.77148	10.1511	9.52262	8.94621	8.98209	9.22481	9.32832	9.28487	8.7618	9.50213	8.85614	9.50703	9.02991	8.71475	8.97543	8.44241	8.91638	10.5587	10.5156	10.6505	10.1346	10.4915	8.73189	6.9635	8.65623	7.76213	9.2723	6.69443	8.18498	8.03954	6.5365	7.07954	7.18701	7.0989	8.19284	8.5433	7.89281
444	8084878	---	5.071	6.18367	5.23221	5.45336	6.66245	4.72149	3.66164	4.09405	3.30112	3.86573	3.40327	3.57518	4.82451	4.43941	3.59757	3.46594	3.719	3.87274	3.46877	3.40384	6.18652	6.16545	6.8652	6.06869	7.77675	3.81804	5.28581	3.31454	3.99579	4.25078	3.63333	4.57711	3.85205	3.26656	3.69064	3.55071	4.82342	4.21503	4.01887	3.60069
445	8097792	SNORD73A	6.54075	6.66849	6.4323	6.37882	6.58551	6.2233	4.0456	5.94024	4.99374	4.88297	4.00149	3.77253	4.04247	4.23164	3.84596	4.46174	4.01837	4.61799	3.94986	5.64574	6.93533	7.08985	6.61042	6.24869	6.66671	4.99115	4.09792	4.58228	7.15082	4.49038	4.65214	4.16822	4.63495	4.02604	3.57739	3.91636	3.4865	4.39829	5.53216	4.65531
446	7894672	---	10.6756	10.1704	9.64109	9.59481	10.1889	9.09915	8.79238	8.20567	8.61883	8.77237	8.9833	8.91394	8.683	8.03804	8.87539	8.43758	7.35085	7.70399	6.25976	8.56191	9.62577	8.66837	9.15653	9.16321	9.57827	7.35736	7.77784	7.9554	6.76103	8.28156	8.64979	7.71243	7.78347	6.57955	8.20192	8.39248	7.74905	4.50215	7.75331	7.5917
450	7896232	---	8.67373	8.70528	8.85419	7.62032	8.79122	6.30316	7.12272	7.19127	6.71766	6.98281	5.41319	7.72083	6.25501	5.47851	6.1042	4.48293	6.20244	4.68878	5.74486	7.20458	7.94542	7.99467	8.42939	8.15598	8.11098	7.13505	7.20227	7.19282	6.45516	7.13783	7.43668	7.48822	6.90901	6.88751	6.74519	5.37647	7.57828	9.69588	7.81601	6.78995
455	7892850	---	7.83291	6.66891	7.3343	7.26076	7.25288	5.55325	5.846	4.68166	5.8084	6.43143	4.35056	4.11514	4.82563	7.29253	4.53436	5.15905	5.91839	4.79336	5.79037	5.17269	7.76718	7.00734	7.2613	7.82898	6.70595	7.20587	5.85877	5.49887	6.79366	4.74371	5.80778	4.59055	5.60129	5.08865	4.78878	3.4157	5.99982	4.62727	5.83656	5.16608
462	7893442	---	4.26833	5.38229	6.26082	5.84563	6.99836	3.90046	3.80503	3.30317	3.76802	4.31277	3.10527	3.38777	3.62987	3.79593	3.2195	3.41281	3.59822	4.00706	3.31325	3.63259	5.54845	6.4086	6.45661	6.34074	6.26031	3.2228	4.12543	4.1435	5.20579	3.42752	3.28208	3.47072	3.04652	3.31977	5.03139	3.44401	4.49695	3.83666	3.31135	4.43362
467	8108420	SNORA74A	3.61519	3.8687	3.59479	3.37557	3.42464	4.90528	3.84937	3.88153	3.79409	4.91182	5.08542	5.52369	5.52245	5.94543	5.31085	4.17262	3.77465	4.79779	3.70723	4.98449	3.77045	3.91576	3.61494	3.76544	3.46577	4.58108	4.23784	4.89018	3.94745	3.84611	4.76413	4.44878	5.64443	5.43696	4.42508	4.99071	5.1148	9.90403	5.66134	5.61059
473	7894782	---	4.72348	4.71603	4.11407	3.64817	4.88634	4.60295	5.01191	5.45231	6.8065	5.09662	5.69443	4.98306	5.8575	6.19318	5.44821	6.73276	5.56209	6.34171	5.7539	6.40678	4.942	4.35806	4.51825	5.14652	3.82948	6.06581	6.04105	7.69239	6.62026	6.0034	7.57072	6.48864	7.40514	7.53306	7.13035	7.60538	7.0362	4.10554	5.82263	7.33853
474	7895277	---	10.2115	10.4463	10.8806	10.4378	10.7294	9.96406	9.75409	9.86556	9.72253	10.02	9.62882	10.1153	9.53365	10.1328	10.337	8.9413	9.4296	9.13341	8.60018	9.63107	10.318	10.3952	10.3346	9.71187	10.285	9.17642	8.91624	8.62614	9.28027	9.04662	8.36897	8.13166	8.79294	8.77111	8.96904	8.20344	8.77338	3.94241	9.77123	9.02125
476	7895857	---	7.57272	8.72114	8.23103	9.0594	9.3691	6.16352	7.58922	6.27182	7.38635	7.52817	7.07387	7.80273	4.97923	6.91247	7.69767	5.04507	7.02659	7.39364	6.4211	6.84249	8.74374	8.37625	8.89794	8.64527	8.55213	7.00568	7.93442	7.35572	7.99205	6.66098	7.15377	7.65003	7.83309	8.02247	7.26503	7.22437	7.89309	3.59318	8.30649	6.99902
477	7894888	---	5.80983	6.38624	7.3336	6.88575	7.58119	4.03241	4.94728	5.71623	4.63004	5.48083	4.39369	3.79613	5.32732	4.71853	4.10843	4.40675	4.54473	4.1597	6.12457	6.16057	7.26605	7.49384	6.86804	6.56848	5.62793	5.70596	6.01724	4.75861	4.37621	4.26676	3.79336	4.40457	4.38423	5.16811	4.36313	4.33051	4.18003	3.47335	4.66322	5.38856
478	7896271	---	5.80983	6.38624	7.3336	6.88575	7.58119	4.03241	4.94728	5.71623	4.63004	5.48083	4.39369	3.79613	5.32732	4.71853	4.10843	4.40675	4.54473	4.1597	6.12457	6.16057	7.26605	7.49384	6.86804	6.56848	5.62793	5.70596	6.01724	4.75861	4.37621	4.26676	3.79336	4.40457	4.38423	5.16811	4.36313	4.33051	4.18003	3.47335	4.66322	5.38856
480	7893304	---	7.74983	7.75109	7.50284	7.45268	7.66947	6.44356	5.78247	5.88526	6.68623	6.40205	5.03977	4.74215	5.63429	4.50691	7.26855	5.4354	6.58056	5.93642	4.76785	4.90337	8.21654	7.45006	8.1272	8.81577	6.75007	7.26121	6.89982	6.17354	7.82549	7.22027	5.51504	6.64314	6.202	6.93205	6.35439	5.33857	4.53666	5.35488	7.25755	4.86481
481	7894826	---	10.0727	9.223	9.67077	9.7722	9.3468	8.80921	9.12615	8.73631	9.03207	8.70753	7.33844	8.70417	7.97909	7.96568	8.18854	7.92254	7.8436	8.39935	8.47053	8.67426	9.72627	9.44321	9.80473	9.59094	9.36923	8.27394	8.25841	8.60567	8.03651	7.91866	6.25477	7.50971	8.16569	6.50822	8.4252	5.2805	8.49004	5.30922	9.34419	6.83277
482	7893658	---	9.74157	9.95884	9.98116	10.0914	9.93529	9.35537	8.29929	8.898	8.5135	8.7225	8.38014	8.7699	8.02313	8.81836	7.71128	7.36462	8.77797	8.39504	7.84063	8.72572	9.16305	9.26306	9.47104	9.0013	8.39581	9.74721	8.83952	9.40783	9.85428	9.37214	8.07565	9.02692	8.40955	8.74528	9.37219	7.79014	7.87671	3.15815	8.51097	8.77084
496	7893582	---	9.43792	9.59178	9.31342	9.76075	9.77044	9.23444	9.08305	8.7921	8.83755	9.21189	9.37008	7.43993	8.48682	8.06913	8.74186	6.993	7.50933	8.21586	8.8263	8.76027	10.6024	9.69371	10.1055	10.1399	9.74244	9.97149	8.9674	8.73644	8.98006	9.62029	8.75284	8.65108	8.67494	8.80379	8.2651	8.44304	8.27998	3.62862	9.35169	8.74865
498	8144717	---	8.5418	8.27873	8.93636	8.686	8.83638	6.76507	7.66014	5.88655	6.9208	6.8707	5.42448	4.79819	6.35339	7.64913	6.89902	6.13288	7.13528	6.74222	7.1776	7.58061	8.84471	7.97765	8.38375	8.19976	7.54614	7.75747	7.21538	6.95709	7.16213	6.37686	7.62615	6.85347	8.09832	5.23604	6.31124	4.42197	6.26275	5.64136	5.84885	6.4414
500	8154207	---	9.90753	10.6861	10.2233	9.6819	9.80323	9.53358	9.40873	9.39456	9.05358	8.86999	9.27974	8.99011	9.10903	8.73097	7.78418	9.29634	9.79469	9.43586	8.99973	8.36712	10.5187	10.8678	10.6739	10.3392	9.8535	8.88374	8.76297	8.73041	7.25963	7.13504	8.33653	8.11596	9.0574	7.50486	8.48638	7.86634	8.44137	5.0069	9.10479	8.09754
504	8049297	SCARNA5	6.55495	6.51432	6.72814	6.72815	6.45946	8.80423	8.43735	7.95816	7.83989	9.09253	9.41081	9.18669	9.80156	9.77325	9.71495	9.01116	8.85039	9.63303	8.9648	9.59352	6.13971	6.63782	7.72386	7.22138	6.69046	7.72928	7.80707	8.64359	7.77585	8.01968	8.63197	8.45848	9.01395	8.78421	8.3249	8.79388	8.94187	10.6746	9.09661	8.89677
505	7896530	---	6.79016	6.31425	6.04523	6.92904	7.63664	9.36251	9.12921	9.0885	9.15941	8.84094	9.45915	9.48872	8.09174	7.68373	8.75018	8.01436	9.34007	7.96333	8.20087	8.99371	7.47242	7.10741	7.31162	8.75606	7.14344	8.69566	9.02302	9.60567	9.43237	8.77878	9.88138	9.34631	7.72485	9.70083	9.3492	10.5565	9.59009	10.5277	10.161	9.05239
511	7893806	---	5.59459	6.67036	5.81605	5.96464	7.19122	5.07243	5.26141	4.60699	5.2069	4.11895	3.75331	4.455	4.53475	3.74357	3.91045	4.25417	3.9326	3.62267	3.22303	3.55526	6.5578	7.20809	6.3662	5.83859	6.77349	4.7897	4.31517	3.98821	4.15591	4.21258	4.02304	4.80542	4.77919	4.15937	3.11818	3.30059	3.74948	4.92739	4.01633	3.83785
512	8019802	RNU2-1	7.37978	6.63439	6.98943	6.80903	7.49755	9.48218	8.55858	7.92761	8.13872	9.366	10.4399	9.33564	10.3282	10.6377	10.0141	9.16135	9.263	9.12737	8.49213	9.08367	7.52837	7.62541	8.12849	7.85475	7.4004	8.75357	8.4476	9.35123	8.3976	8.78634	9.75453	9.82933	9.48821	10.1743	9.61938	9.84664	9.79341	11.3297	9.23733	9.62637
513	7894128	---	6.40835	5.59109	6.32067	4.84771	4.86412	6.8246	5.7515	5.42061	4.65267	5.18074	7.02185	6.44651	5.88883	7.44495	7.53614	7.29916	5.56833	7.12132	4.96665	5.08283	4.69226	5.61112	4.42823	6.09077	3.74512	5.26942	5.67772	6.28063	6.2911	4.56504	7.53493	7.60874	6.9057	7.09524	8.70352	6.03304	7.10889	4.52714	6.95421	7.14606
519	7893709	---	7.78047	7.84325	7.82235	8.16468	8.31197	6.60833	7.50245	7.69778	6.62468	7.17344	6.20203	3.39182	8.00031	6.39467	7.91912	6.65995	5.32285	7.05652	5.8575	6.41494	8.41348	8.94908	8.87988	8.60623	7.48383	6.63408	7.22548	6.70547	7.64571	6.75279	6.84117	6.71388	7.11186	5.78278	6.60112	5.40318	6.94076	5.0994	5.85397	6.37862
520	7896416	---	6.30656	7.14441	7.04841	7.30524	7.62113	8.65061	8.03692	8.47422	7.66308	8.07333	8.45583	6.09683	8.20485	8.61892	8.80779	9.36388	9.12005	9.18257	8.99032	8.52955	7.34553	5.49574	7.50667	6.81389	3.86448	8.03595	8.7091	7.18274	7.72211	8.26996	8.41548	8.06269	8.76051	9.18157	8.40847	8.21868	8.88031	6.56454	8.4225	8.77083
521	7893235	---	9.03056	8.84646	8.91471	8.53558	8.81017	7.12287	6.76136	7.66881	8.46012	8.77393	7.30748	7.60832	6.51035	7.13501	8.62299	6.60923	6.89354	7.84536	8.10791	7.82166	8.73565	8.55233	8.54603	8.54025	8.27648	8.04486	8.17997	8.70288	8.33232	7.8764	5.61904	7.64361	7.49314	9.11018	8.50904	5.97154	6.16047	3.70845	8.30157	6.8159
522	7918284	TAF13	7.71246	7.99016	8.08633	8.15403	8.62883	6.92538	7.43105	7.90842	7.4888	7.22156	6.42033	6.48315	5.42524	6.69553	6.44919	5.19649	5.90184	5.52841	5.46453	5.48314	8.3697	8.14144	8.07239	8.31447	8.05461	6.18209	6.35749	5.92089	6.23415	6.46622	5.96652	5.83717	6.33805	5.02749	6.06796	4.81894	5.70472	4.83662	6.68309	5.52311
523	8124385	HIST1H4B	8.82558	8.15288	7.56398	7.68177	8.12804	9.94636	10.3392	9.74444	9.20262	9.41353	10.6489	10.2246	9.80808	9.56412	9.3494	9.71829	9.83391	9.22429	8.39449	9.4973	8.54876	7.98021	8.08055	7.59629	8.23581	9.58201	9.54164	9.07147	9.07505	8.4558	10.0464	9.7162	9.46541	8.87645	8.72031	10.0559	9.30599	4.11472	8.64526	9.34058
526	7895419	---	10.3496	10.0475	10.6186	10.4125	10.2984	9.94524	10.0174	9.95093	9.9309	10.0787	9.88446	10.3222	9.73585	9.9071	10.2051	9.82291	9.44345	9.7612	8.96183	9.4461	10.418	10.4681	10.54	10.0375	10.2188	9.75603	10.4668	9.7681	9.66402	10.7103	9.7639	9.76776	9.94697	9.42162	9.08815	9.22386	9.61378	3.37753	9.38417	9.67454
527	7968295	---	4.83086	6.06217	6.93379	6.2651	6.20335	3.65409	4.20396	3.50095	4.29809	3.76471	3.71258	3.96617	3.67061	3.83076	3.77831	3.54703	3.90501	3.60144	3.71505	3.42781	6.88225	6.25346	6.5451	6.22279	6.48927	4.95024	5.12129	4.14562	5.56162	4.00084	3.7196	4.14084	3.70532	3.61866	4.04023	3.95618	3.97592	4.63942	4.62971	3.69655
534	7896482	---	9.26547	8.7056	8.86485	8.40636	8.80443	7.9167	6.37393	7.8708	7.51992	7.81229	7.93161	6.72816	7.13694	7.44582	7.7413	7.1132	7.39366	7.70442	6.58268	6.87793	8.92473	8.92927	8.36202	8.53249	8.67727	8.09365	5.72525	7.06861	7.2252	7.44323	5.73233	6.23406	6.02369	6.38321	7.23374	5.72961	5.72125	10.1935	7.18684	5.9162
538	7893244	---	11.455	11.5588	11.5786	11.667	11.6457	10.5326	10.0452	10.2859	10.2343	10.4459	10.4283	9.342	9.24773	9.61203	9.85944	9.45634	9.3029	10.0235	7.57739	9.57136	11.3484	11.3891	11.0717	10.946	10.8858	10.371	9.84819	10.0421	10.1923	10.2357	9.40571	9.8635	9.96311	9.39956	9.48344	9.7946	9.58821	5.65164	9.59519	10.243
544	7894350	---	10.2952	10.1767	9.75711	10.184	10.3375	8.69796	9.25217	8.72921	8.81429	8.68066	8.22081	9.00932	6.14722	8.84519	8.68438	8.21184	8.41428	8.67234	8.75201	7.70344	10.0972	9.87571	10.2277	10.073	9.66507	8.47224	9.38169	9.00118	8.64665	8.97289	8.91013	8.94307	8.7034	8.75213	8.80622	7.36931	8.29872	4.41267	9.16934	8.82956
546	7895658	---	4.53864	3.68868	6.41109	4.50922	5.13529	6.24937	6.86822	6.83918	6.47377	6.91009	6.63726	5.14829	6.56861	5.72514	5.13219	6.54153	5.49289	7.19057	4.57279	5.92167	5.84532	5.44044	5.24635	5.11747	4.76654	7.26354	7.38777	7.23416	6.14828	6.85982	7.55284	6.65134	8.20997	5.90286	7.11478	7.48414	7.61688	4.07648	7.3563	5.07939
549	8047125	---	8.21804	8.13321	7.46434	8.06166	8.72564	5.8881	5.71388	5.74068	7.06476	7.33223	5.32665	5.4005	6.29529	6.92736	6.09876	5.00951	6.81263	5.66724	5.04277	7.31589	8.11469	7.43344	7.69491	7.79018	7.62212	7.08414	5.66412	5.52098	5.51442	5.74774	5.85767	5.79505	4.79729	6.01214	6.14633	4.64638	5.55123	5.75418	4.92973	6.57814
552	8049534	LRRFIP1	7.10215	7.71527	7.08784	7.59788	7.701	6.91946	5.07139	5.56644	7.17704	6.43989	6.6312	7.67452	6.23194	7.28705	6.71835	5.66164	4.31337	5.92618	5.18	7.01703	6.49198	6.15945	6.46024	6.20056	6.84367	6.28595	6.59027	7.01626	6.02334	6.91668	6.87783	5.60967	6.28851	3.55713	7.25504	4.46252	5.739	3.69219	4.10452	4.68869
553	7999752	LYRM2	7.26457	8.15907	7.25113	8.41659	7.92841	5.94702	4.90071	5.75491	5.95694	5.72907	6.30932	4.77792	4.86628	6.87483	4.97462	4.49468	5.85649	5.09862	5.1091	5.41629	7.79897	7.60799	7.62934	7.52137	7.78085	4.94769	5.52674	6.77144	5.88858	6.22708	6.68182	5.2087	5.51863	6.56504	4.59594	6.88272	5.55666	5.1926	5.92495	5.78121
555	8022441	ROCK1	9.02696	9.40764	9.58439	9.6198	9.59519	7.9907	7.63575	7.29919	8.42371	7.99422	7.14925	6.98224	6.58315	7.55192	7.65172	6.4974	7.2048	6.97573	6.86171	6.91995	9.36401	8.94607	8.97764	9.09303	9.21884	6.98572	6.66021	6.91309	7.04807	6.51117	6.08484	6.95611	7.29739	6.912	6.76447	6.19019	6.43135	7.00682	8.12187	6.13591
557	7895810	---	7.2649	6.67283	7.07546	7.72519	7.84512	6.04252	6.56115	5.02102	6.89623	5.14809	6.71592	4.49173	4.79574	5.11138	4.4332	4.93957	5.57337	5.56951	4.71796	5.05781	8.13535	7.97385	7.98609	8.20325	7.4572	5.75105	5.86554	5.49583	6.26327	5.32846	5.78615	6.37808	5.05279	5.67176	5.86257	6.31919	5.24994	6.30164	5.49632	4.74288
558	7896027	---	10.0252	9.53292	9.74158	9.25676	10.0407	8.89244	9.50078	8.74019	8.56863	9.21388	8.37203	8.63757	8.93882	9.23699	8.82717	8.44864	8.83294	9.20107	8.13728	8.18044	9.93757	9.75839	9.67348	9.61637	9.43576	10.2926	9.50188	9.58956	8.98227	9.48671	8.62507	9.12677	9.32084	9.00802	8.96455	7.92451	8.45417	3.12082	9.5864	9.31548
560	7894704	---	7.65791	7.75421	7.47129	7.63377	7.80591	9.51412	9.54444	9.34176	9.56891	9.61885	9.22971	9.54074	9.78622	9.69973	9.93873	9.92285	9.26961	9.04788	8.54624	10.0355	8.15453	6.80181	7.62367	8.31011	8.60196	9.36521	9.58318	9.93761	9.93466	9.87262	10.1354	9.7871	9.78687	9.79799	10.1854	10.3578	10.5933	5.68116	9.94406	10.2616
565	7894404	---	12.1492	12.485	12.0551	12.5514	12.3108	11.9517	11.3015	11.4562	11.666	11.6789	11.3386	11.3221	10.8735	11.3689	11.0691	11.2542	11.114	11.0783	10.8902	11.3932	12.1418	12.0724	11.9098	12.2459	11.6153	11.55	10.7983	10.8004	11.4112	10.4871	10.5207	10.4804	10.7505	11.2741	10.1026	10.763	10.8292	5.51868	10.9349	10.7077
571	7979131	GNG2	5.34895	5.72992	4.6887	4.98882	6.25602	3.42091	3.57584	3.9902	3.36	4.16127	3.58206	3.43231	3.32849	3.32371	3.44252	3.28035	3.21441	3.29477	3.15865	3.37182	5.97689	6.42976	5.66134	6.80256	6.48231	3.72949	3.90431	3.38124	3.5423	3.4241	3.30351	3.73021	3.37623	3.44191	3.70108	3.25345	3.24332	3.70589	3.60249	3.29557
575	7974619	---	8.58915	8.07367	8.07433	8.06749	8.03458	6.25618	5.55326	5.70999	6.99938	5.89197	6.29675	6.15531	5.63903	5.90968	6.13444	5.85102	5.75374	5.9249	6.93042	5.82916	7.69297	7.70972	7.44914	7.51638	7.43668	6.2806	5.12688	4.30906	5.99078	5.36271	4.83347	5.57579	5.11945	5.47806	5.69585	5.7431	5.14193	4.43591	6.37102	5.0179
579	7896427	---	11.157	11.1275	10.7818	10.9717	11.1263	10.3426	10.1625	10.0046	10.3425	10.4404	10.1647	9.78431	9.71641	10.1174	10.1742	9.68402	10.4202	10.3368	9.53621	10.3203	11.8203	11.6406	11.5573	12.1251	11.337	11.2705	10.8709	10.6091	10.5783	10.2909	10.4894	10.1777	10.1703	10.2106	10.258	9.03886	10.2032	4.88941	10.7339	10.0788
585	7895790	---	11.0273	10.6465	11.3036	10.6093	11.0899	9.8903	9.43653	9.90672	9.6547	10.4945	10.2522	9.90889	8.97709	10.0901	9.92273	9.41178	9.99789	9.95473	8.71108	9.48603	10.882	10.7972	10.9962	10.2115	10.3556	9.35089	8.91998	8.77088	9.15924	9.57521	7.97989	8.25568	9.36712	7.33674	9.01915	7.12301	7.85486	6.91009	9.27939	8.90919
587	7892697	---	4.73969	5.50756	4.71279	6.26991	4.66457	7.24109	7.11577	7.70765	7.18444	8.40755	7.373	8.98217	6.10715	6.90843	7.50389	5.74556	7.90489	7.21193	6.28391	7.374	6.01713	5.352	6.57353	6.89609	5.71143	8.3387	8.24043	7.36487	7.01888	7.0559	8.20163	8.28297	6.57551	7.58893	7.30547	8.7651	8.18936	7.20794	7.39505	6.82982
592	7895074	---	5.21238	4.51437	5.53891	5.72828	4.98806	3.52846	4.35741	3.2744	4.56365	3.3848	3.8531	3.32084	3.42029	4.04551	2.87388	3.47546	3.6426	4.26473	4.12889	3.10229	5.51863	5.18446	6.6056	6.21973	5.58345	2.9451	4.05666	6.48591	2.88174	3.49619	2.96547	3.13854	3.57999	2.7697	3.99525	3.16807	3.05407	3.19729	2.961	3.44203
595	7896640	---	7.21412	6.67516	6.41245	6.163	6.95818	4.38302	4.79739	4.37228	5.75097	6.52926	3.3235	3.68638	4.54813	4.44481	3.9471	3.98475	3.99162	4.45831	4.53203	4.41511	5.66355	6.79735	6.3837	5.32175	6.22667	5.79188	4.51959	4.85064	5.06035	4.6356	4.56712	4.10288	3.69963	5.10607	3.79259	3.75165	4.51155	3.88006	3.65256	3.55964
602	7894315	---	7.54842	7.13345	6.62737	7.19402	7.37822	5.80045	6.75901	4.76383	6.59106	5.1059	4.13547	4.01262	5.4871	6.27083	5.19543	4.68899	5.88169	6.63572	4.12925	5.75008	7.11143	5.93913	7.26635	5.76147	7.30491	6.79536	6.20029	5.8515	4.92088	4.65546	3.9273	5.44965	6.88519	5.45148	3.93824	4.66807	5.57005	4.36283	5.7491	6.75498
603	7895263	---	9.77941	10.0303	9.94044	9.93767	9.98558	9.26375	9.20615	9.0451	9.37872	9.45636	8.89785	9.20859	8.35742	9.13771	8.92613	7.71196	7.76424	8.78469	8.68822	8.97626	9.85058	9.80011	9.99744	9.89833	9.96822	8.80259	8.89482	8.59071	8.63469	8.84367	6.87191	7.6823	8.46203	7.73449	7.86991	6.22539	7.23311	5.30619	9.52502	7.79021
605	7896251	---	5.09917	5.62384	5.39958	4.33126	5.66194	6.07472	5.36353	3.02621	6.11109	4.33991	3.57628	2.86099	3.21522	3.10109	4.5232	3.80934	3.9257	4.68376	5.56247	4.45297	6.6755	6.28691	6.91732	5.65146	5.95575	4.83801	4.31396	5.69296	4.35579	5.31727	4.08406	4.25482	3.86443	3.96333	3.63557	4.15378	3.77891	3.00804	3.89594	3.20437
607	8165642	TMEM203	7.83378	8.14131	8.04782	8.00925	7.97112	7.09641	7.18261	7.46273	7.41932	6.56726	6.36349	5.98587	6.07119	6.1528	5.45389	5.72878	5.58084	5.80877	6.22732	6.65662	8.59785	8.3703	8.68089	8.56005	8.916	6.99993	6.94852	7.56654	6.95881	7.09343	5.99419	6.22647	7.18576	5.53101	5.82073	6.18522	5.05336	4.50026	6.21416	6.35891
612	7893241	---	6.82954	6.47816	6.03648	6.49018	5.23335	5.26304	4.0853	5.00187	4.35309	5.6479	3.81483	4.72568	4.08948	5.22999	3.6031	3.40117	4.8195	3.63801	4.75496	4.62677	6.45837	5.86383	6.67359	7.39539	4.23328	6.47883	5.24306	3.79751	4.89133	3.81352	6.11077	3.83726	3.94326	4.95357	4.96483	3.64959	4.03125	3.94508	6.29107	4.45326
617	7896432	---	7.17799	8.00883	7.48364	8.21379	7.4408	9.95789	10.1744	9.93115	9.22061	9.56357	9.62126	10.0943	9.24147	9.69886	9.36997	9.12758	9.51043	9.89693	8.87384	9.92455	8.88321	8.40302	9.11948	7.98321	7.73742	9.72757	9.32965	9.62511	9.57457	9.11841	10.122	10.0065	10.3325	10.4968	9.36554	10.2541	9.96017	5.04421	9.60657	9.73493
620	7892990	---	6.47934	4.3831	4.52685	6.48925	5.9524	6.47627	3.63406	5.03731	4.59036	4.16828	2.96535	3.69457	5.52948	3.59071	3.09509	3.61813	3.28787	6.24508	4.47858	4.33985	5.00735	6.31487	4.96864	5.72675	5.70197	3.46362	5.25799	3.8257	4.14362	4.33032	3.12019	3.31664	4.66871	5.40463	3.23763	3.93931	3.09595	3.53968	3.74884	3.95392
626	7896584	---	7.37741	8.29883	7.97347	8.31473	8.86671	6.46905	7.15388	6.20804	7.77595	8.42641	7.21791	4.76265	6.8073	6.12668	7.41219	5.67978	5.64959	5.45355	5.58625	6.05534	6.75892	7.45626	7.5592	8.0234	7.15345	8.98539	7.15899	7.41778	7.7832	5.04722	7.79362	6.10918	5.77148	7.37151	6.38489	6.11907	6.1728	4.98613	6.69492	7.77991
629	7895693	---	10.7075	10.6751	10.9486	10.5544	10.7395	10.1761	9.70728	10.1071	9.2754	9.75984	9.49724	9.65687	9.69656	9.80044	9.88288	9.41317	9.13543	9.06914	8.73864	9.21237	11.1781	10.5393	10.6154	10.6606	10.9761	9.88335	8.61097	8.169	8.86056	9.61868	7.20516	8.58411	8.36933	8.51479	6.78959	7.78913	8.7465	10.1305	8.92198	7.40932
635	7895214	---	9.9164	10.27	9.90543	10.1063	10.4272	8.94282	9.51621	9.62295	9.60802	9.88501	9.15664	9.22102	9.04466	9.14495	9.55977	8.94213	9.40791	9.15771	7.87826	9.28856	10.7736	9.96124	10.4607	10.3868	10.162	9.51513	8.99648	8.32864	8.41216	9.62153	9.16129	9.0174	8.64807	8.16845	8.28882	8.48621	7.49012	4.33697	9.43334	8.67562
637	7893225	---	7.65316	7.76609	7.15234	7.13154	7.08989	8.40453	7.40768	8.94456	7.81129	8.24075	7.40492	4.82795	8.2141	8.23729	8.49135	8.92841	8.32146	8.65418	9.84531	7.68425	5.27858	6.73933	6.76014	7.02498	7.27377	8.0846	8.11649	8.84718	7.97607	9.77962	7.54883	7.95706	8.17368	4.96687	8.74065	8.40375	8.18721	7.85019	8.53445	8.91079
639	7909142	NUCKS1	8.41786	8.76529	8.28047	8.31358	8.84982	6.94628	7.03262	6.94883	6.70467	7.88523	6.82641	6.33735	5.87682	7.34862	6.90425	6.47223	6.35551	6.71027	4.69867	7.55297	9.17112	9.1679	8.61403	8.61411	9.05462	8.48117	8.31364	8.36443	7.39195	7.96144	7.91986	7.73724	7.68661	7.35438	7.1482	6.88659	7.76704	4.51252	7.44263	7.79553
643	7896596	---	5.82646	6.19918	4.75623	5.242	6.68935	3.5713	4.67044	6.66383	5.10785	5.22015	3.65419	4.12461	3.33909	4.22419	3.96284	3.44082	4.23899	3.82414	3.09625	4.12509	7.10175	5.33332	4.90142	5.72517	5.16545	4.68276	4.36147	3.49634	3.31078	3.71412	2.73089	3.95158	3.69398	3.52152	3.30843	4.2624	3.22694	3.3747	3.93315	5.3207
645	7893647	---	10.623	10.53	10.7991	10.7805	10.4928	9.81846	10.0462	10.0524	10.0806	10.0706	9.67478	8.60438	9.69446	8.44929	9.3957	8.60404	8.75433	8.80691	8.04311	10.0246	10.4455	10.678	10.5574	10.761	9.98939	9.20639	9.73918	9.4294	10.054	10.0828	9.11986	8.69425	9.13361	9.00172	9.20307	9.19767	7.89127	4.96129	9.2068	8.67499
648	7892972	---	4.48411	5.16219	5.65486	5.61934	5.253	3.9178	4.52099	3.9135	3.77906	4.56107	4.18625	5.79029	3.96383	4.44893	3.54097	3.19945	3.78172	4.08968	4.33507	4.72218	5.15323	4.9938	6.10991	6.41411	7.2957	4.37583	3.22019	3.05741	5.62804	3.75664	3.01527	2.80328	3.53804	4.89018	3.15891	3.04226	3.06814	3.09499	4.4085	3.05279
650	7894901	---	7.32835	6.29001	6.27177	6.46554	6.03244	4.79572	4.38745	4.96457	6.40301	6.06818	4.91707	3.77344	4.8463	4.54965	4.75982	4.42477	4.12255	4.63962	4.03647	3.89813	7.32176	6.16216	6.68853	6.46732	7.1228	6.74945	4.07357	4.93972	5.53778	5.01671	3.96555	4.7516	3.75908	4.3486	4.14543	4.68933	4.04161	4.71385	4.23983	5.00186
651	7896010	---	7.32835	6.29001	6.27177	6.46554	6.03244	4.79572	4.38745	4.96457	6.40301	6.06818	4.91707	3.77344	4.8463	4.54965	4.75982	4.42477	4.12255	4.63962	4.03647	3.89813	7.32176	6.16216	6.68853	6.46732	7.1228	6.74945	4.07357	4.93972	5.53778	5.01671	3.96555	4.7516	3.75908	4.3486	4.14543	4.68933	4.04161	4.71385	4.23983	5.00186
652	8090509	RAB7A	9.9364	10.0595	9.6945	10.5327	10.2371	9.28601	9.329	9.71022	10.087	9.53116	8.57398	9.19573	8.4675	8.57776	8.45146	8.05392	8.56025	8.21694	7.56132	8.83668	10.5464	10.2261	10.23	10.8064	10.1802	9.57845	9.17161	9.42089	9.71389	8.85664	9.15908	9.13755	8.96977	9.21989	9.13816	9.00131	8.8991	4.31494	9.75755	9.51308
654	8053801	ANKRD36	8.45346	8.4009	8.2339	7.83668	8.78967	8.12681	7.17095	7.04676	7.37715	7.64447	7.22433	6.55448	6.49047	6.91529	7.41097	6.78255	7.38181	7.10578	7.11214	7.0514	8.39914	8.12707	8.09698	7.98444	8.55778	5.93242	5.86509	5.70589	5.45712	6.20991	4.81575	5.53314	6.34722	5.94566	4.91659	5.82861	6.24962	5.56836	6.40143	5.87196
655	7893759	---	11.1611	10.6146	10.5412	10.714	10.3995	9.99998	10.2911	9.94494	10.3496	10.1616	9.46499	9.58882	10.1824	10.092	9.9932	9.0786	9.11876	9.45434	9.01233	9.74573	11.3419	10.7218	11.1228	11.1216	11.549	10.0788	10.0441	10.0106	10.1006	10.4434	8.13752	9.87466	9.60956	9.03303	9.55293	8.98078	8.94234	4.99894	9.77498	9.84772
658	8161575	CBWD5	6.8175	7.08514	6.93486	6.37056	7.00758	5.44018	4.94278	4.98439	4.54828	5.24066	4.50562	4.68074	4.7946	4.66455	4.78715	4.60996	4.53737	4.41163	3.5419	4.31837	7.4594	7.21831	6.66496	6.33404	7.01388	5.77865	5.12637	4.58092	4.47337	5.11269	4.49603	5.02035	4.71988	4.41917	3.44855	4.33795	4.55075	5.38842	4.54272	4.07069
659	8161747	ZFAND5	6.59738	7.61491	7.43459	7.62619	7.60135	5.58574	6.30129	6.47945	6.25407	6.52315	5.63619	4.7958	5.3998	5.62465	4.77822	4.00294	5.76509	5.15829	4.92054	5.30021	8.07686	8.4625	7.84123	8.07604	8.04465	7.24837	6.59835	6.66494	6.43075	6.06237	5.18606	6.09093	5.84298	5.95742	6.33257	5.24513	5.37989	6.09145	6.06153	5.42276
667	7894737	---	7.69426	7.61227	7.49815	7.75626	7.25457	6.46152	7.04263	5.91714	7.26306	6.51681	6.64435	5.80534	6.99851	5.48517	5.43998	3.95898	4.61118	4.48962	6.18736	6.48532	7.15112	6.96878	7.87988	7.64903	7.04123	6.51301	6.63698	6.6295	6.83082	7.30776	5.29934	5.14317	7.56955	6.74821	5.8326	5.35873	4.89555	3.93735	5.42226	5.92788
677	7981953	SNORD116-3	4.43111	4.90873	5.3978	5.1098	4.66869	5.33343	5.67838	5.48473	5.30524	6.02011	6.63398	6.46546	6.46688	6.7984	6.61071	6.14388	5.47162	6.09425	5.41577	6.09151	6.0171	6.40516	5.71204	6.36789	5.70017	6.99604	6.10266	7.2989	6.38556	6.434	7.37488	7.5302	6.93898	7.35117	7.05611	7.93006	6.6976	10.2307	8.26917	6.54597
678	7981966	SNORD116-3	4.43111	4.90873	5.3978	5.1098	4.66869	5.33343	5.67838	5.48473	5.30524	6.02011	6.63398	6.46546	6.46688	6.7984	6.61071	6.14388	5.47162	6.09425	5.41577	6.09151	6.0171	6.40516	5.71204	6.36789	5.70017	6.99604	6.10266	7.2989	6.38556	6.434	7.37488	7.5302	6.93898	7.35117	7.05611	7.93006	6.6976	10.2307	8.26917	6.54597
679	7893202	---	7.2606	6.86726	6.52799	7.3577	6.13094	6.9295	5.55677	6.35009	6.28363	6.61964	4.5164	6.12131	4.61257	4.81635	6.23664	4.18589	6.21457	4.63237	3.64878	4.01096	6.55399	5.50033	7.31182	6.92703	6.12191	6.66229	6.15694	6.10388	6.17007	3.63941	4.46887	5.22419	5.15286	5.86816	6.1723	4.27168	4.07493	4.38145	5.80751	5.64159
686	7894011	---	9.26044	9.68898	9.86115	10.1343	10.1957	8.87359	9.30893	9.34995	8.97123	8.72896	7.51688	9.96387	7.37481	8.72395	8.23192	8.07084	8.59499	7.91875	4.68534	8.37642	9.64721	9.594	10.2986	10.699	10.0995	9.32458	9.21241	9.9869	9.73199	8.646	8.11788	9.07071	8.6839	8.34631	8.7029	8.12387	8.3235	10.2053	9.13409	8.54397
689	7894470	---	10.2475	10.5224	10.3508	10.3436	10.5759	9.54157	9.55398	9.00444	8.61096	9.24404	8.62983	7.69127	8.53191	8.85289	8.6112	8.94676	9.06944	8.72328	8.19131	8.36204	10.1703	9.76317	9.96128	10.2169	9.86149	9.0999	9.52674	9.64916	8.80832	9.95631	9.67471	9.94019	8.99649	9.48973	9.37619	8.99855	9.54074	4.16002	9.24163	9.47313
693	7892857	---	9.56221	9.5986	9.99086	9.42793	9.95729	9.22545	8.90904	8.58676	9.07424	8.73771	8.13661	9.19509	7.13534	8.88199	7.9276	8.09489	8.96444	8.27885	8.69567	8.75699	10.4879	10.6561	10.1215	10.0519	10.2682	8.88196	9.07715	8.3691	9.52779	8.65237	8.43144	7.75455	8.12277	8.09112	8.30502	6.54103	8.36196	5.04367	8.74472	8.40716
694	8107942	RAD50	6.98745	7.36746	7.60821	6.98107	7.66155	5.43863	5.44367	4.77352	4.95912	5.86324	4.73803	4.52321	5.03273	5.93951	4.89151	4.7926	4.83338	4.93248	5.05239	4.97171	7.12278	7.57777	6.38811	6.18376	7.44066	4.76595	4.76387	4.64095	4.53643	5.44754	4.96549	4.24931	4.99905	4.34703	4.33415	4.5671	4.54509	4.86435	5.33552	4.83789
696	7908421	TROVE2	6.75045	6.8532	7.21226	7.3611	7.65902	5.71901	5.61594	5.64958	6.3556	6.45752	5.72754	4.54727	4.66997	5.5533	5.28871	4.75458	4.51866	5.02226	4.37416	5.1893	8.06638	7.85025	7.87481	8.00815	7.84871	6.19855	6.11564	5.85503	5.76612	5.76991	5.877	5.18118	5.58556	5.90759	5.54314	5.03659	5.19678	4.68771	5.52992	5.84994
698	7894515	---	8.18554	7.65854	7.59862	7.81209	8.19471	7.65892	8.05752	6.79975	6.84727	7.33911	8.03585	7.06428	6.29686	6.6015	7.37761	5.8789	6.40501	5.89346	5.49969	6.67633	7.465	8.25842	8.02036	7.41252	7.59337	6.85895	6.29543	7.28742	7.1311	6.51932	6.55879	6.00397	6.28978	4.84468	6.16008	6.09739	6.65653	2.7092	7.40636	5.81104
699	7895089	---	10.4766	10.1441	10.1654	10.3555	10.4923	10.1548	9.87923	10.307	10.1343	10.0347	9.11377	9.48661	10.056	9.98035	9.60356	8.80815	9.12391	9.40585	8.63883	10.0282	10.9151	10.6031	11.1127	10.9588	11.1557	9.63513	9.89653	10.323	9.84815	10.2365	8.43509	9.48574	9.86815	9.04329	9.39627	9.16446	9.56652	4.53204	9.60816	9.36628
702	7893356	---	8.5947	8.12744	8.64592	8.08385	7.95254	7.47003	7.65645	6.53832	5.43568	7.44483	6.72842	6.47447	5.6135	7.02442	6.92539	5.94747	6.67442	6.71112	4.32538	6.86565	7.5712	7.08078	7.6574	7.41322	7.10006	6.25594	5.62109	6.78676	4.99362	6.90606	6.98632	6.50352	5.28139	5.55395	5.94258	7.33827	6.06521	4.03549	5.6999	6.50096
708	7895312	---	8.8751	8.50982	9.04678	8.88922	9.36354	8.12214	7.62204	6.21445	7.78668	7.90669	6.48191	6.30687	6.35191	7.05379	7.41913	5.74815	5.8622	6.72841	6.35721	6.0484	8.61644	8.75134	8.80471	9.29848	8.87262	7.38205	6.56877	7.82644	7.81234	6.97333	6.1585	7.00507	6.71768	6.32671	6.74387	7.08315	7.03799	7.95606	6.52375	7.07065
709	7939137	EIF3M	9.14261	9.24335	9.2545	9.14613	9.28445	8.66405	8.77745	8.8168	8.6436	8.63569	7.46652	7.10389	7.28836	7.98594	8.19279	6.86739	7.43274	7.0559	6.79806	7.52194	9.1137	9.00234	8.87954	8.44882	8.91587	7.79531	7.38886	7.67039	6.82888	7.33594	6.48325	6.99658	7.01155	6.8047	5.94778	6.74541	6.03173	5.38598	7.47748	6.81936
710	8091778	SCARNA7	6.69051	6.22666	6.47067	6.34949	6.33027	7.31372	7.19821	6.70879	7.06778	7.71159	8.22526	4.35167	8.01747	8.12043	8.2185	8.11815	8.14299	8.45273	7.97309	8.09078	5.81579	6.09012	6.39079	5.71532	6.34166	7.36863	7.78958	8.10092	7.58419	7.73722	7.8101	8.31569	8.68474	8.1632	7.93188	8.07674	7.6814	9.79345	9.30276	7.71262
723	7923974	MIR29C	7.92848	8.17864	7.8748	8.19939	7.83824	6.14621	5.24941	5.83662	7.06288	7.45508	6.1403	6.87558	5.72946	4.73603	5.62153	5.59163	5.66114	6.31719	6.96141	6.25531	7.59144	7.87656	7.57215	8.11659	7.23051	6.82188	7.02987	6.74195	6.73283	5.65167	5.49506	5.05305	5.55731	7.78552	6.91917	5.08158	6.91802	4.40387	5.87153	5.69588
724	7895919	---	8.90205	8.81821	8.75781	8.68026	9.04501	10.1671	9.51935	10.1758	9.31893	9.42265	9.74606	9.69554	9.95313	10.2106	10.6584	10.5696	10.044	10.0001	10.2268	9.94859	9.2048	7.91328	9.10004	8.37109	8.73749	10.5871	10.1489	10.299	9.62582	9.9895	10.8675	10.3829	10.6616	10.916	10.079	10.7082	10.5325	5.10897	10.5584	10.3551
736	7896472	---	9.14814	8.47861	8.71691	8.57972	8.70228	9.92538	10.3128	9.97278	10.0892	10.0909	10.2192	9.77223	10.6526	10.6883	10.0751	10.2393	10.2237	9.96679	9.20686	10.1875	8.57271	8.40673	8.71767	8.42128	8.88933	10.1204	9.89543	9.87362	9.58908	10.2251	10.2527	10.4867	9.95407	10.6666	10.6741	10.3848	10.4711	5.05672	10.1782	10.911
744	8035793	ZNF737	6.58938	6.78635	6.08203	6.65287	5.63553	4.62477	4.48663	4.82014	6.60109	4.29631	4.21269	3.48015	3.66255	4.40902	4.23455	5.57852	4.42701	4.09368	6.02831	4.35509	6.39856	6.28518	6.86258	6.93593	4.94407	4.18405	4.49587	4.66699	5.04619	4.54579	5.17753	3.57285	6.37547	4.16374	4.37129	4.44102	6.2384	4.05064	5.07232	3.91443
749	7895954	---	8.22633	8.98496	7.94761	8.84576	9.14977	7.37946	8.08577	8.17218	8.09517	8.53789	8.04972	6.62521	7.23101	8.00742	6.60154	7.88592	6.53472	7.65571	6.89468	8.04754	8.82183	8.92364	7.86123	8.01371	8.6492	7.40151	6.16661	6.51164	7.68397	7.24139	6.6702	6.74553	6.56165	6.83007	5.66423	5.59948	5.49947	6.976	5.92322	5.30686
750	7894734	---	8.79122	8.7483	8.6363	9.00142	8.89581	8.01464	8.25728	7.94487	7.32083	8.35151	8.49296	6.68256	5.88349	8.26852	8.39974	8.12436	8.36081	7.80641	7.02093	7.48395	9.81088	9.33777	9.89485	9.361	8.95335	8.90103	9.0227	8.32577	8.69105	8.24944	7.79586	7.76128	8.06562	8.53056	7.9637	7.53803	8.10861	3.88752	8.7461	8.01694
751	8019631	RNU2-1	8.01473	7.32376	8.52213	7.86792	8.12016	10.0815	9.32236	8.4716	8.74771	10.0349	11.0274	9.88955	11.0055	11.313	10.6361	10.1334	9.87438	9.7549	9.23146	9.73694	8.0829	8.37534	8.86791	8.6006	8.03412	9.41189	9.25071	9.92008	9.33667	9.66511	10.1595	10.2423	10.2231	10.5527	10.2084	10.5823	10.494	11.8269	9.84642	10.1531
752	8019633	RNU2-1	8.01473	7.32376	8.52213	7.86792	8.12016	10.0815	9.32236	8.4716	8.74771	10.0349	11.0274	9.88955	11.0055	11.313	10.6361	10.1334	9.87438	9.7549	9.23146	9.73694	8.0829	8.37534	8.86791	8.6006	8.03412	9.41189	9.25071	9.92008	9.33667	9.66511	10.1595	10.2423	10.2231	10.5527	10.2084	10.5823	10.494	11.8269	9.84642	10.1531
753	8019635	RNU2-1	8.01473	7.32376	8.52213	7.86792	8.12016	10.0815	9.32236	8.4716	8.74771	10.0349	11.0274	9.88955	11.0055	11.313	10.6361	10.1334	9.87438	9.7549	9.23146	9.73694	8.0829	8.37534	8.86791	8.6006	8.03412	9.41189	9.25071	9.92008	9.33667	9.66511	10.1595	10.2423	10.2231	10.5527	10.2084	10.5823	10.494	11.8269	9.84642	10.1531
754	8019637	RNU2-1	8.01473	7.32376	8.52213	7.86792	8.12016	10.0815	9.32236	8.4716	8.74771	10.0349	11.0274	9.88955	11.0055	11.313	10.6361	10.1334	9.87438	9.7549	9.23146	9.73694	8.0829	8.37534	8.86791	8.6006	8.03412	9.41189	9.25071	9.92008	9.33667	9.66511	10.1595	10.2423	10.2231	10.5527	10.2084	10.5823	10.494	11.8269	9.84642	10.1531
755	8019639	RNU2-1	8.01473	7.32376	8.52213	7.86792	8.12016	10.0815	9.32236	8.4716	8.74771	10.0349	11.0274	9.88955	11.0055	11.313	10.6361	10.1334	9.87438	9.7549	9.23146	9.73694	8.0829	8.37534	8.86791	8.6006	8.03412	9.41189	9.25071	9.92008	9.33667	9.66511	10.1595	10.2423	10.2231	10.5527	10.2084	10.5823	10.494	11.8269	9.84642	10.1531
756	8019641	RNU2-1	8.01473	7.32376	8.52213	7.86792	8.12016	10.0815	9.32236	8.4716	8.74771	10.0349	11.0274	9.88955	11.0055	11.313	10.6361	10.1334	9.87438	9.7549	9.23146	9.73694	8.0829	8.37534	8.86791	8.6006	8.03412	9.41189	9.25071	9.92008	9.33667	9.66511	10.1595	10.2423	10.2231	10.5527	10.2084	10.5823	10.494	11.8269	9.84642	10.1531
757	8019703	RNU2-1	8.01473	7.32376	8.52213	7.86792	8.12016	10.0815	9.32236	8.4716	8.74771	10.0349	11.0274	9.88955	11.0055	11.313	10.6361	10.1334	9.87438	9.7549	9.23146	9.73694	8.0829	8.37534	8.86791	8.6006	8.03412	9.41189	9.25071	9.92008	9.33667	9.66511	10.1595	10.2423	10.2231	10.5527	10.2084	10.5823	10.494	11.8269	9.84642	10.1531
758	8019705	RNU2-1	8.01473	7.32376	8.52213	7.86792	8.12016	10.0815	9.32236	8.4716	8.74771	10.0349	11.0274	9.88955	11.0055	11.313	10.6361	10.1334	9.87438	9.7549	9.23146	9.73694	8.0829	8.37534	8.86791	8.6006	8.03412	9.41189	9.25071	9.92008	9.33667	9.66511	10.1595	10.2423	10.2231	10.5527	10.2084	10.5823	10.494	11.8269	9.84642	10.1531
759	8019707	RNU2-1	8.01473	7.32376	8.52213	7.86792	8.12016	10.0815	9.32236	8.4716	8.74771	10.0349	11.0274	9.88955	11.0055	11.313	10.6361	10.1334	9.87438	9.7549	9.23146	9.73694	8.0829	8.37534	8.86791	8.6006	8.03412	9.41189	9.25071	9.92008	9.33667	9.66511	10.1595	10.2423	10.2231	10.5527	10.2084	10.5823	10.494	11.8269	9.84642	10.1531
764	7896622	---	10.4422	10.9083	10.698	10.3223	10.973	9.95624	9.16694	9.77949	9.29335	9.61853	8.87598	7.51283	9.12391	9.21388	8.53303	7.79425	8.19626	9.17909	8.84087	9.07157	10.6836	11.1058	11.2538	10.662	10.6434	9.93426	10.2189	10.1656	8.81822	9.07084	8.58555	8.69475	9.43165	9.0594	8.42132	8.45436	8.33367	6.97524	8.47275	8.78326
774	7894451	---	9.93574	9.70307	10.2742	9.46585	9.86917	8.86562	9.32221	8.78102	7.91234	8.58084	8.32001	9.72118	8.07244	7.97083	8.62855	8.27635	8.28198	8.53337	7.26491	7.51825	9.86384	9.60807	10.1005	8.8945	9.54908	8.49121	7.28082	7.48759	7.82661	8.40231	7.11024	6.31193	7.52499	6.2835	7.2577	6.91965	8.29597	7.96287	8.52302	7.80105
775	8136446	---	7.26786	7.4618	7.0339	7.49084	7.72576	6.23748	6.58395	7.1204	6.81008	7.14313	4.42756	5.57111	6.08433	7.22374	4.97792	5.16174	6.06965	5.04865	5.05603	7.32474	7.28507	7.45939	7.3307	7.12233	7.39668	6.35839	6.37982	6.9344	5.75905	4.45743	5.11752	5.54366	5.85252	6.23439	5.73782	4.22662	6.23663	3.95575	5.65982	5.66922
779	7895965	---	6.37054	6.00876	5.918	5.16606	7.54938	4.52066	6.09771	4.42359	5.6022	5.45554	3.76004	3.66557	4.80251	3.94372	3.7093	3.91179	4.37156	4.51476	5.38464	4.59239	5.00132	6.0649	5.6193	4.70765	6.21306	4.81437	3.83678	4.24058	5.73176	5.35896	3.27091	4.4012	3.65889	3.15027	3.18709	3.50871	4.30638	4.05574	5.86379	3.66763
782	7938291	SNORA3	5.2492	5.24512	4.67393	4.20423	4.99778	6.15216	5.8597	5.91975	6.75479	6.40509	7.4228	5.48355	5.85386	7.62362	6.00374	5.79319	6.91561	6.89823	5.84818	7.05359	5.71955	5.53073	5.92249	6.15082	5.42461	5.71852	6.12329	7.17495	6.20149	4.86442	6.76012	7.41764	7.26462	7.90154	6.14259	6.30158	6.50212	10.0665	6.83684	6.81501
784	7896662	---	6.02931	5.25005	5.89764	5.62555	4.20993	5.49626	5.99644	3.37159	3.88389	4.12543	3.77289	3.69173	5.48897	3.68477	3.65879	3.7397	4.97808	5.81486	4.28416	4.00209	7.37557	5.84467	6.44319	5.75441	6.8002	4.92403	5.44344	5.53731	4.7066	3.7051	4.41904	3.62762	4.93698	4.44605	4.37872	3.79721	3.72151	3.50967	3.6722	4.61903
791	7893519	---	6.48231	6.81131	6.36137	5.85797	5.54924	5.1241	5.77773	5.27865	5.04441	4.56241	4.47107	4.44766	5.95053	4.77768	4.77264	5.15497	4.31899	4.67379	3.10442	4.77036	5.42395	6.15523	4.89233	5.05866	5.32541	3.91372	4.21252	3.34066	3.66637	4.55252	3.52406	3.21645	4.64053	4.07141	2.99121	3.80637	3.43397	3.31022	3.17559	3.02919
793	8169750	STAG2	7.7689	7.93783	8.12612	8.31122	8.45579	6.86248	6.81669	5.62855	7.24417	7.40814	6.55758	6.1384	5.95895	6.27831	6.28381	5.73952	6.17619	5.90949	6.73771	6.29645	8.7318	8.42714	8.60974	8.57979	8.60629	6.74063	6.26857	6.18383	6.26592	6.22311	5.62257	6.15155	6.32824	5.84909	5.69561	5.46409	5.89183	5.69751	6.97687	5.64242
795	8095758	RCHY1	6.19113	5.85924	5.95879	6.52524	6.78908	4.17981	4.36239	4.09759	4.58861	4.62029	4.05909	4.21516	4.20748	4.16725	4.34115	3.87215	4.43616	3.99301	4.1289	3.99454	6.64547	6.76572	6.99772	7.14303	7.09506	4.92154	4.68295	4.85849	4.86617	4.49721	4.52787	4.16331	4.12418	4.45051	4.29294	4.29553	4.10119	4.95324	5.41875	4.38775
802	8105935	---	7.68295	7.80959	7.21286	6.71704	7.24425	8.02391	8.6956	8.89123	8.00548	8.20024	8.33723	8.606	8.6287	7.90769	8.28277	8.68795	9.02898	9.12819	8.91808	9.08268	5.93611	7.31812	7.19242	6.33969	6.38558	7.93137	8.43473	9.29329	8.30207	8.34752	9.1976	9.78963	9.61844	8.65136	8.99191	9.34825	9.82661	5.82025	7.42866	9.26463
805	7981990	SNORD116-21	5.32894	4.93757	4.25276	4.69905	4.02689	6.75002	7.70144	5.88038	5.30807	5.01251	7.03646	8.26477	6.57754	5.35036	4.68493	5.52789	5.54974	5.9509	6.54423	6.18713	4.73447	5.06494	4.51098	5.01172	5.28365	6.68695	5.58232	5.74247	4.45051	4.83385	7.58566	6.06941	6.79028	5.92624	7.5717	6.90385	5.93013	5.5343	6.58488	4.94398
811	7896438	---	11.5672	12.0368	11.8798	12.0072	11.8206	10.7693	10.6641	10.8743	10.8915	10.7869	9.34656	9.80861	9.19506	9.71762	9.48802	8.28411	9.90357	8.99231	8.20414	9.70356	11.7231	11.5251	11.5941	11.7886	11.2082	10.8524	10.7419	10.5064	10.5205	10.5461	9.31623	9.22193	9.87212	9.88059	10.2188	9.6387	9.33667	9.53065	9.61726	10.1883
814	8105989	---	7.77623	7.79669	7.40496	6.76415	7.28724	8.09831	8.75609	8.87667	8.11168	8.21295	8.45355	8.68174	8.69626	8.02741	8.42354	8.92273	8.92568	9.15368	8.99383	9.05654	6.05418	7.33994	7.25934	6.20961	6.44469	7.96247	8.51048	9.36603	8.24235	8.44857	9.2932	9.83675	9.57915	8.72292	9.04719	9.39037	9.90125	5.76053	7.75096	9.13931
824	7893311	---	7.02682	7.42857	7.42814	7.18462	7.20293	5.39118	6.23014	5.57415	5.53308	5.05428	4.25652	5.13428	4.32877	4.80223	5.39888	4.66488	5.03486	4.66311	4.72844	5.29682	6.79861	7.60149	7.61269	5.67313	5.5226	5.85242	6.97684	6.68682	6.42201	6.85387	6.3834	5.34854	5.05144	4.97308	6.40106	4.70223	5.08392	4.08234	5.84506	6.61676
825	7895039	---	9.22922	9.48783	9.75824	9.1953	9.33371	9.00221	8.71082	9.27009	7.83906	8.98157	8.67801	7.36248	8.31079	8.92647	8.49932	7.70659	8.25745	8.20511	6.99057	7.41177	9.37425	8.97615	10.1741	9.26495	9.39543	8.91302	8.64962	8.82109	8.26735	7.93357	7.71032	8.54135	8.53509	6.95049	7.27775	7.1131	8.15246	4.35474	7.92336	8.48367
828	7894449	---	9.791	9.68627	10.0289	9.77658	9.64597	8.32534	8.18998	7.83033	7.93882	9.17563	8.70682	6.1706	6.59359	7.63625	8.88897	8.05757	7.90056	7.86998	8.0711	7.95677	9.32174	8.86361	9.33058	8.72885	9.19881	7.18754	6.79362	7.16099	8.07455	7.15292	7.93407	8.02064	7.32584	7.10943	6.53112	6.91699	7.23301	9.19215	7.66157	7.09398
831	8019709	RNU2-1	8.12843	7.02444	8.34004	7.83864	7.9054	9.9001	9.15453	8.31766	8.44256	9.75487	10.7432	9.56332	10.7799	11.0178	10.3	9.72432	9.35408	9.34535	9.03653	9.45752	7.94629	8.17362	8.6339	8.28888	7.80052	9.17057	9.19902	9.69411	9.06725	9.324	9.86083	10.1283	10.087	10.3872	10.0775	10.4198	10.2774	11.6434	9.61944	9.90766
832	7895358	---	9.43904	9.70563	9.9832	10.0073	9.93396	9.43746	9.56791	9.06787	9.72932	9.32395	8.84995	9.1655	7.58829	8.91152	8.26612	8.00206	7.76002	8.57064	7.44518	8.7984	9.93319	9.66143	9.50519	9.08328	9.85364	8.12602	8.01149	8.10508	7.31462	8.11492	7.80543	7.72494	8.03019	7.85851	7.75211	6.36434	7.76505	5.88328	9.10071	7.55346
833	7948908	SNORD26	6.49281	6.12393	5.72796	5.13101	6.23824	5.37979	3.81599	5.70609	4.0428	4.1677	3.72998	5.91532	4.71242	4.18014	4.27135	5.28881	4.16219	4.5486	3.8827	3.6175	7.29746	6.78228	6.98638	5.91246	6.51053	7.17174	4.95354	5.88575	4.78707	6.2286	4.49442	4.47333	4.91586	4.49395	5.01349	6.11031	5.4748	4.58474	4.84969	4.27484
834	7893005	---	5.26642	4.6307	4.50891	4.26417	6.56412	3.85341	3.96591	5.9365	3.80843	4.95566	4.19259	4.75891	3.70529	4.17271	3.57427	3.53085	4.07711	5.77307	3.43189	3.50479	5.60838	7.10292	5.75934	6.70338	6.17313	4.91364	4.96145	3.84715	6.2236	4.27425	4.2989	3.24452	4.36001	3.50573	3.74073	4.77441	3.78531	3.69507	3.68574	4.79845
835	7923440	---	7.42097	7.71696	7.9416	8.78396	7.87657	7.67279	6.12786	6.99066	6.98201	7.36973	7.1843	6.42855	7.21812	6.98174	7.19517	7.10656	6.35357	8.04713	6.41406	6.8673	8.73325	7.58758	7.92834	8.44753	7.76365	6.55754	5.67194	5.08241	7.66559	5.99032	6.62559	6.66128	7.10662	7.93852	7.02196	6.52541	4.99612	3.63194	7.41655	6.1234
840	8031867	---	5.36044	5.73061	5.14609	6.53685	6.34544	7.95642	7.84482	7.26907	7.52399	7.77587	8.41501	8.26923	6.64851	7.54609	8.4517	7.40878	6.92822	8.24325	8.07513	8.28754	6.68592	5.2881	5.90467	7.05743	5.49267	7.67185	7.30886	7.48683	7.2921	7.07154	7.598	7.35334	8.37111	8.65305	7.42263	8.65241	8.37257	9.01412	8.66769	7.67469
841	7892564	---	7.96942	7.16078	7.87639	7.62075	8.28014	9.78142	9.93107	9.9679	9.68791	9.79396	10.0156	9.481	9.6902	9.6255	9.85105	10.2173	9.87647	9.88602	10.0562	10.1591	7.83823	7.31191	8.70237	8.99963	8.25739	9.79915	9.96989	9.911	10.3589	10.3131	10.8517	10.4203	9.84121	10.2667	10.8338	10.7185	10.8991	9.63275	10.4738	10.7048
848	8083848	---	6.25395	5.72026	5.29667	6.20236	5.28862	5.24346	4.78624	4.84875	6.16887	4.7376	4.05621	3.40858	3.9807	5.30195	3.94007	4.05885	5.67781	4.6042	3.32743	5.13802	5.66822	5.75015	5.18504	6.20778	4.76022	4.0975	4.38431	3.8168	6.07641	3.60301	3.41858	3.44997	3.15337	3.98181	3.96291	3.26029	3.68448	3.58586	6.71546	3.89564
854	8127391	EYS	5.87411	6.65457	5.84826	6.46787	6.15869	4.52845	4.75904	4.84678	5.00949	4.27224	4.85885	4.22021	4.46406	4.50358	4.67811	4.9119	4.12823	4.30627	4.33239	4.35671	7.45112	7.34222	7.02871	7.2056	7.07102	6.29202	5.74055	5.29167	6.19364	5.7746	4.49611	4.55798	4.6426	4.59991	4.97768	4.10341	4.36987	4.59741	5.26886	4.72861
862	7892812	---	5.93415	6.25293	6.41378	6.52986	5.86562	7.62572	7.51541	7.27048	6.71018	7.24648	7.86589	7.68294	6.61519	7.38054	7.42756	7.54515	7.53287	8.0471	5.39047	6.69691	4.44231	5.3349	5.35744	5.66371	5.25988	7.24822	6.33862	6.2014	8.35111	6.02268	8.23866	6.9876	7.70567	8.15393	6.14084	7.10916	4.94814	5.03844	6.07275	6.30946
863	8116227	CLK4	8.26537	8.37573	7.88948	8.26853	8.40351	7.03432	6.98885	7.40877	7.64756	6.7684	6.66662	6.6657	6.68518	7.155	5.86514	6.87468	6.80938	6.2424	6.85602	6.39476	8.91282	9.01894	8.7319	8.89773	8.63536	7.8155	7.1392	7.1979	7.01014	7.0779	6.56006	6.90096	7.06452	6.70382	6.33503	5.56255	6.32127	3.97603	7.41405	6.8412
872	8127989	SNORD50B	6.2664	5.68704	5.58013	4.72575	6.93278	5.42314	4.31237	4.23911	4.45587	4.33634	4.05221	4.09387	3.97533	4.6779	4.16318	4.08544	5.30182	3.92025	3.88497	4.77128	7.07782	7.08109	5.92883	6.09933	6.24709	4.72532	4.9583	4.50156	4.3181	4.29303	4.74267	4.10831	3.91775	4.19934	4.284	3.90617	4.90683	7.62681	4.80967	4.61906
873	8084128	TTC14	6.80655	6.83494	6.86184	6.72349	7.10528	5.31809	4.90752	4.94718	5.43322	5.64542	4.63346	4.57443	4.6349	5.15174	4.62998	4.89703	5.03605	4.54001	5.07448	5.14207	7.56741	7.14992	7.16815	6.50597	7.502	5.58342	4.89671	5.57881	4.52629	4.76586	4.47959	4.95057	4.44162	4.47648	4.42347	4.15069	4.49357	4.86941	5.22444	4.79552
881	7894494	---	8.17684	7.52773	7.88394	7.14525	7.4179	8.84993	8.66077	8.69358	7.79786	8.84829	9.30574	8.89576	9.39978	9.16325	7.45297	9.9393	9.72494	9.02751	8.76883	8.545	7.26445	7.13415	7.07377	6.9565	5.75745	8.1868	8.15811	8.54021	8.12451	8.14886	9.14686	8.67626	8.81311	7.95645	7.19554	8.2517	9.04789	4.96235	8.0016	8.70101
884	7894727	---	6.52904	8.4423	7.12967	7.75753	7.16994	9.24326	8.83879	8.62815	9.03469	9.15084	9.14935	9.37848	10.4522	8.54648	8.27048	9.22698	8.64091	8.21577	9.34097	9.32221	6.52176	7.5669	6.69284	6.96566	6.78751	8.40842	9.17307	8.57884	8.11192	9.49925	7.11758	9.00945	8.4423	9.16976	9.26993	9.28428	8.29868	10.4314	7.64701	8.52712
887	7892902	---	12.1508	11.8807	11.9358	11.7411	11.9052	11.0724	10.6735	10.5716	10.2964	11.2653	10.6618	10.871	10.5888	11.269	10.8137	10.8542	10.3207	10.4644	9.03748	10.496	11.5886	11.3664	11.1279	11.1529	10.9393	10.3843	9.91965	9.55423	9.69181	10.0573	9.56033	9.67567	9.91606	9.11067	9.22614	10.0478	9.60631	6.9699	10.3825	9.31287
891	7892961	---	6.29169	6.57058	6.11328	6.74055	6.95735	4.57968	5.11494	4.12592	5.59317	5.88973	4.89443	4.26363	4.04326	5.26421	4.38766	4.22435	5.35897	5.26	3.9164	5.98533	7.27099	7.39956	6.54983	7.29899	5.88659	7.91789	6.12894	6.43141	6.0134	5.23656	5.65222	6.36567	5.52531	5.36047	6.16671	4.97566	4.72282	4.66476	5.85586	4.94355
895	7915910	PDZK1IP1	7.1951	6.96249	6.63247	6.42067	7.64906	8.56081	9.34094	8.02365	7.6707	9.07557	7.93332	8.68134	7.93268	8.70028	8.9705	8.44923	8.63483	7.6717	6.88175	8.97258	7.17079	6.67432	6.64853	7.00295	7.88095	8.55361	9.20861	8.31979	7.84103	9.52675	8.87137	9.10345	7.92461	8.47664	8.76383	9.07984	9.43657	5.38905	7.98064	9.79007
897	8168432	RLIM	7.7631	8.09915	8.35937	8.1856	8.04364	6.72418	6.81144	6.84805	6.91856	6.51457	6.59171	6.73682	6.05481	6.33925	6.4124	5.68005	6.20241	5.8295	5.40714	5.37645	8.31746	8.26867	8.47175	8.41721	8.14081	8.10817	7.84176	7.31144	6.27073	7.16923	6.43708	6.19784	6.80635	6.98502	6.38594	6.4044	5.72353	4.25092	7.158	6.51857
908	7893454	---	5.8887	5.69186	5.7217	5.34267	5.83572	6.80617	7.45685	7.32094	7.3683	8.32023	7.51242	8.28652	6.35933	6.48707	7.37632	6.73977	8.04287	7.81214	7.20822	8.03013	6.52357	4.69179	5.83043	6.25749	6.58904	8.43782	7.41172	7.79979	7.29762	7.19177	7.21503	7.45371	8.62236	7.77008	8.23001	8.01547	7.47568	4.95286	8.13163	7.87898
910	7893437	---	4.71873	5.36761	6.13958	6.50802	6.93372	4.2624	4.38325	4.28898	4.81232	3.28357	3.21602	2.83533	4.81237	3.25586	4.09377	4.10583	3.93696	4.46421	5.22334	3.32237	5.39143	6.61345	4.20495	5.14743	4.05296	5.42041	4.23924	5.9064	5.81877	5.06433	3.34166	3.75666	3.85015	4.02525	4.41128	3.39527	3.76088	3.91751	4.39849	4.24407
912	7896050	---	9.76904	10.2972	10.5403	10.2666	10.6584	8.3011	8.96441	9.23645	8.34862	9.45863	8.52534	8.80947	9.42802	9.75491	9.12387	7.47987	8.26857	8.55618	6.99214	9.14569	10.5963	10.2137	10.2889	9.78275	10.3498	10.3537	10.0789	9.93049	8.74684	9.50635	9.73609	9.76207	10.0082	9.84033	8.31004	9.23007	9.96808	6.17666	8.9174	10.1081
916	7932911	KIF5B	8.95224	8.86583	8.86548	8.8766	9.03702	7.94289	7.95491	7.28099	8.22679	8.27866	7.48023	7.56338	7.5741	7.43175	7.40751	7.36198	7.14169	6.87686	6.58397	7.58612	9.03648	9.04103	8.77416	8.77581	9.14647	6.79173	6.54117	6.44738	7.14736	6.56513	5.89234	6.32846	6.7401	6.72024	7.21402	6.01213	6.27531	6.50544	7.83096	6.09814
920	8044263	RANBP2	6.01991	6.93692	6.69585	6.21321	6.72133	4.95779	4.67629	5.33994	4.68098	5.18141	4.58008	4.71317	4.53673	4.04936	4.94633	4.37574	4.68622	4.04742	4.56394	4.42269	7.07021	6.7404	6.60086	6.95451	7.03067	4.93788	4.59068	4.48535	4.66961	4.36327	4.39007	4.39248	4.27497	4.28621	3.81259	4.32865	4.17094	4.35572	5.00819	4.54697
921	7894732	---	7.9961	7.2819	7.31881	7.74512	7.81054	9.35054	9.9508	10.0969	9.51152	9.61529	9.8889	9.74841	9.16003	9.78699	9.10729	9.03453	9.34249	9.9553	8.74662	10.0327	8.63964	7.82066	8.65539	8.15755	8.05063	10.3972	9.95659	9.90024	9.35759	8.98192	9.87581	9.76191	10.1101	10.1928	9.58764	10.4224	9.86782	6.52173	10.0638	10.6434
922	7896041	---	9.23352	9.57376	9.73292	9.74108	9.24387	9.62763	9.08916	9.04823	9.18413	9.19809	8.57066	9.14678	8.50803	7.74274	8.48103	7.17405	8.67167	8.00131	7.60495	8.2987	10.0089	9.40624	9.87131	9.50255	9.14413	9.56161	8.55325	9.07544	8.71001	9.6577	8.9599	8.7994	8.55926	7.9541	9.0316	8.12133	8.38059	4.09451	9.19177	8.9136
923	7893335	---	7.63312	8.58579	8.25084	7.04223	7.65188	6.94848	6.49048	5.59158	6.78192	6.9612	6.10164	6.12338	5.45215	7.42233	6.80071	7.55321	7.0987	6.90415	7.48689	6.87939	7.82191	7.76507	7.96453	6.92017	7.44476	6.37497	6.02717	5.91939	6.56676	7.11903	5.37105	5.58842	6.18139	7.01815	5.86425	4.19419	4.45408	4.6661	6.50737	6.37063
925	8060736	---	7.03954	7.64118	7.54888	7.59762	7.52842	5.61165	6.2837	5.57351	5.85771	5.5446	5.6874	4.95501	4.54516	4.93119	5.6314	4.99313	6.01222	6.06425	4.86466	5.19273	7.19295	7.4214	7.205	7.11746	7.41102	6.64099	6.7873	6.44545	6.13213	8.24847	5.08229	5.8862	5.26756	6.0515	6.03455	4.78848	5.31444	4.63428	5.59389	5.36386
930	7896683	---	10.4183	10.5793	10.3264	10.6239	10.7821	9.23432	9.13257	8.5169	9.23509	9.46005	9.53978	9.18487	8.97811	9.31315	9.32223	8.90338	9.26124	9.07454	9.06809	9.15278	11.6112	11.7866	10.9481	11.4118	11.0241	9.5114	8.27738	8.85192	8.53085	8.14509	8.28265	8.77221	8.75908	8.94543	8.6173	8.27481	8.70823	8.24755	9.60984	8.36204
931	7892835	---	8.80293	8.33104	7.99962	8.40968	8.38417	9.92543	10.2429	10.3644	10.1352	10.4664	9.91345	10.7025	9.61573	10.1672	9.80681	9.26631	9.49384	10.2611	9.08241	10.1203	9.40661	8.81213	9.06299	9.23495	9.14598	10.7008	10.1387	10.6596	9.84767	9.05095	10.2877	9.40501	10.3362	9.84366	9.75984	10.6872	10.2064	5.27773	9.8323	10.4319
933	7896018	---	6.9906	6.26107	7.25816	7.48854	7.25131	7.91807	8.05588	7.23993	7.66007	8.17931	7.96782	5.68738	7.79741	8.37104	7.93415	8.97065	9.2244	9.45435	8.95676	8.66132	7.42797	6.50538	6.1029	6.4349	5.39119	6.52662	7.13398	8.65136	7.33457	6.93239	7.59094	7.2516	8.24884	8.78973	7.9459	9.00012	8.89207	6.68991	7.25402	8.64151
942	7893338	---	5.64726	5.76803	6.85753	7.314	7.29722	7.91902	7.05219	7.94206	7.70387	8.3291	7.72518	7.80746	7.16584	7.57307	7.94918	6.96138	8.53028	8.05292	8.76419	8.33745	6.10609	4.66516	6.51882	6.17164	5.17927	7.50567	6.61355	7.3136	7.87713	5.44433	8.20111	7.06296	8.33666	7.00241	5.44098	7.98458	7.96892	7.17469	7.53608	7.23607
943	8066262	SNORA71D	5.41637	5.5664	5.80564	5.05847	5.51771	7.52269	7.00958	7.38702	6.27326	7.10045	7.5328	7.42914	8.23922	8.2759	7.64676	7.08778	7.66936	7.65723	7.61653	7.35316	6.52046	5.47266	6.68098	6.73015	6.30578	6.86977	6.79093	6.9688	6.18335	6.4156	7.01868	7.79633	6.89197	7.96095	6.73182	7.42606	7.9382	10.65	7.04933	7.42448
944	7958000	CHPT1	9.99616	9.44986	9.07017	9.86902	10.0465	9.00549	8.71014	8.57924	9.28305	8.90259	8.05903	8.53754	6.89516	8.04495	8.32419	7.3987	7.96466	6.68064	7.79523	7.97176	10.4744	10.1755	9.50102	11.0835	10.3498	9.93956	9.34597	8.79932	9.70655	9.37891	9.30355	8.84344	7.84426	9.23885	9.04026	9.14005	8.30355	7.07659	8.98959	8.98104
945	8123985	NOL7	9.36461	9.26429	9.40459	9.16668	9.48442	9.35932	9.45315	9.20299	8.98878	9.65875	8.02013	7.86307	8.1771	8.57656	8.48881	7.63164	7.89236	7.76315	7.66934	8.56306	9.23278	8.9266	9.07458	9.09743	9.26329	8.10957	7.65163	7.62401	7.83675	8.23275	7.56292	6.69987	8.0843	7.20545	7.40241	6.9569	6.94973	4.91841	7.36527	7.59744
947	8098758	ZNF721	6.64867	6.24793	6.21783	6.75923	6.70227	4.48571	4.62929	4.46734	4.42518	4.60979	4.16568	3.90364	4.26093	4.52068	3.79307	3.75573	4.04712	3.76391	4.18191	4.77917	6.55303	5.94205	6.4077	5.63191	5.61024	3.89255	4.44475	3.9159	4.10284	4.10548	3.83192	3.97744	3.97313	3.8236	3.6621	3.78134	3.77802	4.34521	4.94004	4.2135
951	7917604	ZNF644	5.57214	5.77751	5.35607	5.29545	6.07203	4.30859	3.96693	3.88093	3.75097	3.77159	3.61247	3.74427	3.62583	3.87557	3.68389	3.55888	4.53904	3.89679	3.53145	3.64375	6.83517	6.35531	6.07789	6.24343	6.57168	3.83232	4.19702	3.85017	4.30743	4.017	4.11478	3.89504	3.85392	3.98106	3.41024	3.65449	3.66832	3.87729	4.34678	3.94883
954	8084213	---	5.64041	4.88596	4.55641	4.44172	4.69391	7.1894	7.46951	6.99092	6.66087	6.92732	7.09771	8.38541	7.4184	7.49574	8.06012	6.82166	7.50206	7.30556	6.84102	7.24138	6.79504	6.70693	6.07186	6.70633	5.77872	6.2675	6.83572	7.09816	7.39561	5.90523	7.87724	7.37535	7.10304	7.93928	7.49609	8.23639	7.66198	6.14737	8.23466	7.38057
962	7894706	---	8.76804	8.72892	8.41664	8.47303	8.33001	7.78225	6.58807	7.94958	8.20567	7.80979	7.09089	6.43593	5.90854	8.34121	7.31738	6.03883	7.37491	6.37037	6.03246	6.04873	8.19839	8.1738	7.73663	7.7029	7.61305	8.7685	6.93112	7.88647	8.00729	7.212	8.25568	7.55309	7.7698	7.33283	8.07455	7.29268	5.88196	4.23637	6.33291	7.71232
963	7894886	---	6.88431	7.99691	7.31677	6.68581	7.72724	6.8214	5.58089	5.94988	5.92267	6.19683	5.56929	4.56371	5.16343	6.00251	6.63851	5.98871	6.31169	5.63403	4.37378	5.30706	7.84065	7.45817	7.60871	7.99246	7.72581	6.88957	5.65116	5.42533	6.18351	5.49343	5.58701	5.52741	4.82201	5.44443	5.50109	4.51251	5.63509	5.70846	6.08303	5.5206
967	8152333	---	5.52666	5.98724	7.11891	6.74985	6.63536	8.31012	8.53574	8.8392	8.16261	8.21898	8.39194	9.08306	7.87901	7.75369	8.2788	8.55752	8.52193	8.33468	10.2948	9.25237	7.23389	6.93819	7.34013	7.74424	6.83369	7.95591	7.25922	8.18589	8.13243	7.95037	8.56221	7.70739	8.57737	8.87464	8.26839	8.79035	8.4119	10.5711	8.89998	7.80211
968	7961166	KLRC4	5.37129	5.19731	5.98098	4.09032	6.63008	4.09882	4.4223	4.00507	3.74577	4.63945	4.2374	3.56061	4.27589	4.93616	4.47077	4.25524	4.55089	4.7448	4.0317	4.04204	7.03149	5.99368	6.90217	5.32841	6.98198	4.94665	4.48701	4.24099	3.73056	4.38944	4.08131	3.81162	3.9749	3.57441	3.48571	3.39175	4.1048	3.76603	3.54848	4.78722
976	8020382	ROCK1	8.76407	8.92172	9.01492	8.94017	8.94755	7.77454	7.09753	7.44671	7.94926	7.54501	6.61732	4.93447	6.70824	7.5932	7.52497	6.44748	6.91593	6.93297	6.89152	7.23451	9.40519	8.78566	8.83339	9.14791	8.62596	8.22471	7.90344	7.45186	8.10651	7.30189	7.81266	7.01378	7.05053	6.90329	7.8258	6.06882	6.09846	8.57461	7.69855	7.15874
979	7903308	CCDC76	7.49705	7.15148	7.31234	6.98177	7.37705	5.62453	5.22804	5.5379	5.37517	6.42004	4.9706	5.19826	5.37475	5.57955	4.97213	5.51091	5.57987	5.46549	4.73489	6.24481	7.82569	7.2764	7.56842	7.0688	7.49692	5.72983	5.6897	5.11465	5.74102	5.13397	4.2928	5.63991	5.34769	5.31221	4.77569	4.78516	4.61648	5.44502	5.64384	4.546
980	7894964	---	11.3744	11.25	11.3048	10.6172	11.5069	9.67722	9.65577	9.93373	9.26542	10.0256	9.25984	10.3909	9.49806	9.15104	9.51112	8.89833	8.71258	9.17037	7.25855	8.68861	11.3152	10.885	10.9688	10.2346	11.0777	9.93805	9.15583	9.27386	8.76621	9.63667	8.88307	9.68479	9.5668	8.83793	8.54061	9.03791	8.1062	9.41658	9.6053	8.73696
981	7893394	---	8.35634	7.56381	8.06941	7.42113	8.1554	7.60119	7.76921	6.18792	7.01951	8.14454	7.42903	8.21743	7.29246	6.83568	7.71918	7.08663	5.55695	5.78026	5.73548	6.85139	8.14163	8.02942	7.56459	8.34544	7.91594	6.61978	5.74218	6.8257	6.63576	6.14462	5.63573	6.73401	6.05557	6.68463	5.13907	6.79652	6.41181	5.21036	7.40212	4.77712
986	8004506	SNORA48	6.84771	6.60793	6.53713	6.1507	6.45234	7.81518	8.15533	8.08928	8.01717	8.33024	9.15419	8.70375	8.98876	8.97096	8.83987	8.80226	8.86144	8.76588	8.54076	8.51631	7.1401	6.98279	7.48051	7.50763	6.22105	8.59285	8.56686	8.75468	7.38436	7.75196	8.50365	8.8682	8.76222	9.30355	7.89937	9.17843	9.05249	10.4132	9.25526	8.85716
992	7893087	---	7.3932	7.16347	7.25469	7.30132	7.56863	6.34258	6.94837	6.76148	6.73631	6.22716	5.43802	6.19069	5.72249	5.65911	6.47118	3.93415	4.49094	4.96102	6.52794	5.76112	8.84023	7.74238	7.64455	8.01047	7.20769	6.72555	7.09843	6.52779	5.69062	5.75801	5.57037	6.77912	6.28258	5.13592	6.31246	5.63702	5.59247	5.88591	6.85061	5.72826
1003	7896249	---	9.46894	9.54677	9.44836	8.60115	9.19051	8.45631	9.28709	8.26834	8.23928	8.49712	7.96347	8.02368	8.54965	8.68719	8.46514	8.64918	7.78913	8.10354	8.42219	8.03173	8.78711	9.19641	9.09684	8.94041	9.59113	8.42116	8.84844	7.66756	8.39076	8.89924	7.87926	7.63934	8.23209	6.24668	9.44944	7.18356	8.47451	3.98138	8.0854	8.55121
1004	7999834	ARL6IP1	10.6593	10.2591	10.4916	10.1093	10.3298	10.1813	10.2196	10.0337	9.64449	10.1004	9.5466	9.90957	9.87126	10.0872	10.1966	9.8063	9.30204	9.45805	8.60983	10.0096	11.014	10.9471	11.0266	10.966	11.3032	10.9659	10.5503	10.3995	10.3751	10.9914	10.1663	10.2294	10.027	10.1496	10.4341	10.2024	10.5031	5.00916	10.2981	10.851
1013	7894216	---	5.49359	6.49853	6.89943	5.94735	5.71776	5.4966	4.88725	4.24158	5.28154	5.53421	4.30929	4.85309	6.38066	5.89959	6.88244	3.32086	5.11514	3.6955	4.53055	3.39432	4.92795	4.39894	6.18348	6.10117	6.54957	3.93428	3.9018	3.74152	4.48021	4.19012	3.90793	4.6578	4.50119	4.48778	5.90917	3.85083	4.37023	4.70732	4.98431	4.42969
1014	7895618	---	5.49359	6.49853	6.89943	5.94735	5.71776	5.4966	4.88725	4.24158	5.28154	5.53421	4.30929	4.85309	6.38066	5.89959	6.88244	3.32086	5.11514	3.6955	4.53055	3.39432	4.92795	4.39894	6.18348	6.10117	6.54957	3.93428	3.9018	3.74152	4.48021	4.19012	3.90793	4.6578	4.50119	4.48778	5.90917	3.85083	4.37023	4.70732	4.98431	4.42969
1016	8120992	ZNF292	7.80794	7.7534	7.2986	7.94282	8.14487	6.68955	5.92366	5.77433	7.31187	6.7228	6.24979	5.35728	5.86643	6.15254	6.03538	5.29659	5.93148	5.84145	6.24295	5.84496	8.31621	8.49288	8.06406	8.12087	8.43631	6.89386	6.03597	6.47443	6.53764	5.98895	6.08532	5.98219	6.22035	6.13893	5.91259	5.59385	5.29789	5.13298	7.00597	5.69932
1018	7894693	---	8.03489	7.93478	7.04149	7.85293	7.55971	7.75844	6.93574	7.79517	7.42309	6.9865	6.35842	4.46483	5.78317	6.73554	6.25259	5.8309	6.43374	5.82911	6.52411	6.98383	7.01433	7.55017	6.67909	7.20558	6.82209	7.64365	6.72753	5.32889	7.43961	6.97486	5.45307	6.12937	5.93823	6.08895	5.85952	5.11044	6.74581	4.05628	4.61209	6.14152
1020	7894262	---	8.10495	7.53103	8.09257	8.34068	8.50308	9.87596	10.0993	9.93616	9.77215	10.0209	10.3697	9.86369	10.2811	10.1809	10.7734	10.3664	10.0047	10.0011	9.03816	10.5934	8.11749	7.24865	8.53604	8.9708	8.87534	9.58653	9.83602	9.91605	10.1071	10.7013	10.5051	10.0709	9.92158	10.5417	10.7825	10.9707	10.6644	10.4652	10.6998	10.6835
1021	7942912	---	8.13503	8.15902	8.68364	8.73755	9.12202	7.38258	7.44512	6.8207	8.32751	6.38722	5.74741	5.6022	5.89576	6.58914	6.4156	6.76529	7.97226	7.38925	7.73199	7.81219	7.80436	7.46366	7.86349	8.37114	6.86185	7.7246	6.22642	7.25908	8.22877	6.82825	6.531	6.68867	7.11371	6.96446	6.74605	5.07724	6.8875	5.2867	7.44321	5.59315
1023	7959014	---	7.623	7.8844	7.8765	7.87998	7.89665	6.90618	5.73014	6.96146	7.61581	7.06491	4.90807	4.61206	6.36456	7.17584	6.50429	6.51097	7.08612	5.56438	6.48426	6.58143	6.49025	7.05791	6.60429	6.63811	6.33379	6.77323	6.50054	5.66313	6.7359	5.8134	4.88377	5.30801	4.69069	5.0772	6.20447	4.8611	5.47065	5.04275	6.246	4.84346
1028	8050302	ROCK2	7.14808	7.20311	7.33793	7.30702	7.55546	6.2316	5.5233	5.4545	5.76815	6.18639	5.43495	5.54254	5.00485	5.99283	5.1564	5.1249	5.45369	5.59982	4.89523	5.84572	7.51532	7.41671	7.27728	7.17427	7.46369	5.4464	5.03178	4.72327	5.0745	4.98169	4.63383	5.41226	5.27914	5.32517	4.81941	4.79345	4.9372	4.4199	6.14199	5.03356
1035	8046759	DNAJC10	6.75771	6.74047	6.59693	6.17497	6.92197	5.0863	4.8383	5.4045	5.23962	5.50238	5.1106	4.29068	4.46346	4.81588	4.52414	4.5327	4.59481	4.8747	4.94449	4.50059	7.36309	7.05942	7.11338	6.84155	7.17823	5.10034	5.14363	5.06433	4.52685	5.30549	4.22963	4.6782	4.89596	4.26571	4.38739	4.2597	4.58309	4.65097	4.77377	5.01297
1036	7895160	---	9.63044	9.66725	9.19415	9.89092	9.3134	8.92508	9.54968	9.41251	9.20757	9.48901	9.24788	9.06236	8.33782	9.28374	9.65013	7.55572	9.07853	7.62171	8.25485	8.87624	9.93992	9.66302	9.86802	10.253	9.65384	9.26404	9.03347	8.84457	9.72172	9.1961	7.98144	8.19463	8.32009	9.16765	8.26943	6.80297	8.24341	5.84503	9.89103	6.51751
1042	7893187	---	7.09513	7.74808	7.70383	7.13333	8.18131	7.23136	7.62724	7.71608	7.1291	7.30004	5.70657	5.09569	6.76856	6.0394	6.71958	5.68041	6.61167	6.21276	5.24913	6.8499	8.13158	8.23658	8.55777	7.91517	8.31862	7.46341	8.26664	8.01031	6.68252	6.78307	7.78778	5.8448	7.59776	6.17272	7.55025	6.57578	7.59354	4.50181	6.27484	7.70978
1043	7896426	---	4.75673	5.55208	4.94909	5.90301	6.58088	3.18139	3.27482	3.26746	3.89359	3.62873	3.12606	3.43811	3.50229	3.39838	3.37014	3.0083	3.56252	3.00199	3.30301	3.46098	5.99287	5.2249	4.43297	5.64895	5.43119	3.48557	3.86516	3.5477	3.87864	3.24699	3.60161	3.60021	3.28056	3.27059	2.96277	3.55615	3.00339	3.21771	3.37617	3.31527
1047	7895068	---	8.16252	7.89855	7.78948	7.60147	7.81393	7.31015	7.69744	7.72321	8.32633	6.85091	6.56359	8.11772	5.21326	5.95647	6.38417	5.65892	6.60476	6.60962	4.37052	5.94206	6.87916	7.24338	7.86765	7.62561	6.95834	7.74734	7.87601	6.69384	7.18048	6.24447	5.98992	4.49968	6.92434	5.9022	6.96945	5.87396	5.69519	6.92186	7.29206	6.16945
1055	8030360	SNORD32A	5.55786	5.35123	5.48519	5.2339	5.24968	7.05499	6.54111	6.27898	6.59443	6.416	7.35931	6.14907	7.89722	8.4376	7.14889	7.16076	7.72318	7.21643	7.17328	7.18039	6.40412	6.24501	6.83745	6.53118	5.80569	7.41383	7.56477	7.84467	7.17537	6.839	7.74012	7.42475	7.8487	7.83474	7.98895	8.47762	8.05477	9.2376	5.84978	8.26342
1057	7895602	---	10.0011	9.38682	8.56747	8.60463	8.90666	8.84083	8.64902	8.64903	8.23885	8.75673	8.18785	8.63571	9.40625	9.27424	9.11209	8.52877	8.5553	8.19733	6.58124	8.37201	8.90357	8.99041	9.03037	8.40962	9.15114	9.3018	9.90644	9.61829	8.38547	9.73186	8.89529	9.38971	9.32717	7.99249	9.70586	8.37646	8.61382	4.1671	7.85157	9.2622
1058	7893306	---	9.31131	9.27638	9.05981	9.45043	9.23822	11.1033	11.4384	11.2325	10.8855	11.0304	11.8123	12.5729	11.5201	11.1168	11.5008	11.0455	11.3016	10.7636	12.205	11.2659	9.1976	9.01612	9.98099	10.0038	9.43943	10.7877	10.64	10.8323	11.4197	10.8705	11.1794	11.4157	10.9751	11.3526	11.4483	11.6095	11.4217	12.9184	11.5767	11.0602
1060	7893262	---	10.0952	9.45369	10.2195	9.99901	10.262	9.51899	10.0269	9.63629	9.7205	9.47345	9.00425	8.61653	8.6494	9.63134	9.54847	8.90037	8.25516	8.99299	9.29138	9.03971	10.4327	9.9124	10.4301	9.93757	10.0414	10.0118	10.2219	9.9986	8.87696	9.65906	8.58788	9.45388	9.50406	9.39831	9.06988	9.58865	9.01866	4.42174	8.90857	9.19592
1063	7908978	ZC3H11A	8.62496	7.95875	7.97771	8.53055	8.33838	7.29532	7.59934	6.95961	7.93199	7.04195	7.19285	5.44295	7.56246	6.66905	6.86665	6.69404	6.85327	7.11972	6.4798	7.01849	8.71695	8.54007	9.28842	8.82238	8.80458	8.18853	6.58901	7.6306	7.27578	7.58314	6.13845	6.54324	6.36135	7.21574	6.10933	6.88934	5.90468	5.18655	8.05242	6.53374
1065	7893422	---	8.6195	8.40541	8.5186	8.01897	8.47601	8.18918	8.14523	8.56618	8.23687	7.15657	7.38034	7.34353	7.27587	7.28036	7.83896	5.97414	6.93757	7.05593	8.50557	6.86216	9.62794	9.23686	8.88537	8.94077	9.2045	8.7267	8.4276	8.09953	8.49392	8.67979	5.97362	8.42989	8.35029	6.90557	7.64344	8.21713	7.74635	4.724	8.12508	7.85043
1070	8045563	ARHGAP15	9.65902	9.43761	9.56761	9.67826	9.50643	9.08755	8.19815	8.48348	9.21834	8.58485	8.80125	7.11028	8.14345	8.56344	8.27059	8.16084	7.95301	7.78789	8.87658	7.97686	9.87901	9.76484	9.56475	10.0689	9.69253	8.08599	7.59158	7.82963	8.22396	7.88299	6.92459	7.71419	7.68551	7.79061	7.89953	6.48316	7.14755	6.6012	8.33026	6.89778
1074	7895832	---	6.97568	7.87956	7.03204	7.22692	7.62531	8.75562	9.19322	8.50221	9.73558	9.38715	9.80883	9.41889	8.02349	9.54578	9.49296	9.08484	9.05843	8.53681	8.54431	9.21655	7.38434	5.85575	7.22574	7.90789	7.85295	9.7252	8.07965	8.39278	8.54162	8.84462	9.817	8.69246	8.71886	9.82002	8.74765	9.85566	8.81613	8.2446	9.88096	9.63163
1075	8085579	---	7.43666	6.0167	6.10509	6.52653	7.38666	5.2325	5.06155	3.9756	5.34648	5.84456	3.82649	4.28166	4.7373	4.30586	4.50228	5.72124	5.53207	4.72951	4.16576	4.47106	6.73918	7.1546	5.71051	5.54891	6.80659	5.4662	4.26904	5.87897	4.64268	5.21573	4.81411	4.97421	6.04845	4.18567	4.53956	4.68111	4.58363	3.98554	4.90153	5.26789
1076	7895475	---	11.0189	10.9805	11.3217	10.6742	11.2001	10.5403	10.3071	10.2392	10.3342	10.3833	10.5617	9.96547	10.5091	10.1497	10.4622	10.2347	10.2296	10.4053	9.95873	10.3726	11.697	11.1929	11.5187	11.3186	11.8069	10.0982	9.79749	9.56483	9.03411	10.0152	8.30185	9.59579	9.76038	9.43255	8.94672	9.26913	9.39901	6.601	10.0222	9.33443
1077	7896722	---	8.11659	7.82049	8.4347	6.99355	7.85983	6.73033	7.77664	8.52071	8.01626	7.08253	6.84354	6.75422	6.47913	5.83676	6.11367	6.44679	5.77546	5.95062	5.47973	6.08387	8.22181	8.14674	8.71555	8.89633	8.48495	8.24871	7.9588	7.56261	8.34068	7.72957	6.35562	7.69872	8.0481	8.11037	8.1197	7.81978	6.42745	5.68606	7.94324	7.03277
1078	8044236	GCC2	8.6205	9.01472	8.51968	8.96087	9.28931	7.43459	7.7918	7.25701	7.40402	7.64056	6.68991	7.09164	6.66592	7.04824	7.2314	7.18702	6.63288	6.35769	6.92035	6.79614	9.08661	8.82724	8.43212	8.55732	9.41729	7.29669	7.00866	6.50752	6.94641	7.08391	6.27058	7.08105	6.8254	6.41242	6.57712	6.07765	6.78817	6.07877	7.19994	6.12603
1083	7998664	SNORA10	5.24914	5.58506	6.38148	6.12648	5.78599	6.1107	6.12694	5.80965	6.04798	6.57523	6.972	8.6256	6.88856	6.41262	6.41978	7.02903	6.8302	6.90847	7.79439	6.00874	6.0506	5.16456	6.40022	5.40857	5.58165	5.89399	6.276	6.83973	6.51142	6.67431	6.6004	5.66745	6.88575	6.997	5.90773	6.87523	6.72071	10.834	6.98203	6.47754
1084	8041204	SNORA10	5.24914	5.58506	6.38148	6.12648	5.78599	6.1107	6.12694	5.80965	6.04798	6.57523	6.972	8.6256	6.88856	6.41262	6.41978	7.02903	6.8302	6.90847	7.79439	6.00874	6.0506	5.16456	6.40022	5.40857	5.58165	5.89399	6.276	6.83973	6.51142	6.67431	6.6004	5.66745	6.88575	6.997	5.90773	6.87523	6.72071	10.834	6.98203	6.47754
1088	7922889	IVNS1ABP	9.11012	9.03101	9.18404	9.48944	9.46375	8.08381	8.08358	7.58334	8.84663	8.5291	7.90167	7.06317	7.59938	8.0441	8.09697	7.36841	8.0149	7.62667	8.02759	7.85992	9.89063	9.73022	9.87356	10.4064	9.94643	8.53035	8.38926	8.2704	8.75909	8.35086	7.05572	7.81636	7.95284	7.96158	8.09449	7.05202	7.28826	5.63537	9.11161	7.97422
1095	7895094	---	6.07034	5.35807	6.66834	6.71515	6.3709	4.16125	3.54263	4.18744	4.95019	3.96669	3.7261	6.20967	4.66005	4.01003	4.63896	3.73619	4.57969	3.86816	3.59459	4.45958	5.40033	4.92077	6.0205	5.82005	4.40329	4.41196	4.65745	4.77398	5.24848	3.3518	3.71936	3.76997	4.20083	4.7057	5.4988	3.7381	3.12818	3.37393	5.42825	4.3024
1096	7896005	---	8.74718	8.60618	8.3344	7.82562	8.63207	6.75356	7.62155	8.51338	8.20781	8.24042	7.41965	8.13084	7.81269	7.50469	7.63524	8.32657	6.19149	6.29363	6.6938	7.5014	8.40991	8.25825	8.31	8.7815	8.57939	7.7573	7.76383	7.79422	6.49797	7.1827	7.29509	5.97427	8.00013	5.92498	6.94225	6.82649	7.26156	4.06349	7.47262	7.25137
1101	7938448	USP47	7.6769	7.56548	7.2975	7.27452	7.921	6.14583	6.2765	6.10064	5.8633	5.93816	5.58457	5.86153	6.46693	5.81158	6.18634	5.66707	5.72463	5.30652	5.39767	5.60415	7.99054	7.88187	7.67672	7.31492	7.70129	5.75639	5.50227	4.95057	4.84577	5.57611	5.56862	5.82322	6.00075	4.74412	5.51508	5.10095	4.75478	5.57301	5.89976	5.26371
1103	8180346	---	9.55058	8.0481	8.17497	8.69187	8.98198	10.4567	10.3247	10.4078	10.3414	10.4066	10.9559	9.44985	10.7878	10.3739	10.4214	10.7092	9.42448	9.95558	10.0275	10.5589	9.38228	8.19907	9.22011	9.72686	9.20661	10.4546	10.0813	10.0522	10.0972	10.4749	11.0623	10.2084	10.0463	10.3624	10.6889	11.0403	10.0583	6.28189	10.423	10.6415
1105	7922400	---	5.93304	6.30442	6.78653	6.23681	7.34493	6.08611	6.34474	5.82846	5.18076	4.926	4.24461	4.30346	4.76532	5.10621	4.78702	3.73263	5.20742	4.82491	5.53916	4.83129	6.89914	6.95691	7.23964	5.37708	6.56377	5.62772	5.03772	5.01009	5.21168	5.25555	4.86869	4.85038	4.91595	4.77458	4.86916	4.63243	4.21121	7.51232	4.3626	4.25585
1120	7917771	DNTTIP2	7.38423	7.25131	7.59054	7.40008	7.73811	6.28583	6.35131	6.61799	6.82803	6.40455	6.58555	5.29467	5.71351	6.40213	6.14665	5.29648	5.57387	4.76909	4.97712	5.79833	7.03738	6.699	6.32005	6.17683	7.11481	5.4362	4.82827	4.47334	4.69017	5.05627	4.94994	5.1087	5.02024	5.04045	5.01774	4.62695	4.73105	4.90495	6.56769	5.26078
1121	7903541	STXBP3	8.3009	8.67379	8.66392	8.64889	8.69696	7.48206	7.29311	7.07583	8.08454	7.4992	6.77951	7.7681	6.43134	7.04695	7.15488	6.5003	6.90832	6.3674	7.30043	7.01742	8.50896	8.38246	8.37393	8.32647	8.27459	6.76349	6.51868	6.62094	6.57105	6.2946	5.72142	6.11314	6.15149	6.61028	5.95612	5.8994	5.67936	5.5467	7.42315	6.32939
1133	7961173	---	6.1824	5.57998	7.14473	5.13732	5.92152	3.46658	3.45969	5.53977	3.15012	4.31083	3.84839	4.44267	3.52134	3.80747	4.09334	3.63146	3.84941	4.92428	4.36878	4.24956	5.43779	5.61958	5.20475	4.53388	6.2426	3.59826	3.44148	3.93597	4.09385	3.87974	5.04509	4.32527	3.49007	5.59777	4.23626	4.33649	3.19767	3.65572	4.59047	3.77838
1137	7894188	---	6.81399	7.47576	7.50391	7.72626	7.71744	6.78728	6.67734	5.74841	6.62985	6.72933	4.93811	4.50304	6.00117	6.32141	6.35857	4.17958	5.32922	4.38589	5.10412	5.43674	6.54652	6.50798	7.10541	5.54213	6.70375	6.46624	6.52898	5.25201	5.47463	6.02099	5.19291	5.42378	6.24662	4.28796	6.4445	4.93783	4.56213	5.52292	5.40132	5.91966
1138	7979367	EXOC5	7.06868	7.67596	7.77018	7.94172	7.99665	6.44636	6.58176	6.47893	6.61001	7.17693	6.19053	5.3783	5.3945	5.8889	6.28348	5.91599	6.20817	5.57866	5.3197	5.51692	8.07156	7.84618	8.56688	8.14487	8.09071	6.80935	5.9959	6.22719	5.71729	5.85999	5.30651	6.39838	6.12689	5.31534	6.59711	5.37521	6.76267	6.11847	6.32336	5.31612
1145	7894683	---	5.71999	4.18961	4.0243	3.93348	4.51798	2.97146	4.58261	4.40836	4.0068	3.77331	2.99438	3.29032	3.1117	3.20102	3.02892	3.28555	2.96535	3.4121	3.12457	3.61821	6.73514	4.66856	5.49933	6.62462	5.75149	3.30614	3.76252	4.95865	3.79143	3.92739	3.7376	3.84122	4.29188	3.82517	3.29315	3.08176	3.49533	3.52909	3.31503	3.8609
1148	7896337	---	6.47026	6.41374	5.61848	5.41885	4.99271	6.85909	4.59892	6.02953	4.84834	5.18888	4.2326	3.93771	5.14672	4.75658	4.19945	4.83207	3.71412	4.22676	4.08387	4.38313	6.05562	5.28789	5.99442	6.34018	6.29467	4.36904	4.53118	5.94995	4.08483	4.02119	3.46076	3.91151	4.39822	3.89244	3.93495	3.93954	3.8097	4.03291	3.66863	3.74476
1150	7961151	KLRK1	9.7539	10.1138	9.65222	8.95531	10.653	9.00147	9.36559	8.35826	8.33572	9.8182	8.83509	8.4199	8.43426	9.4964	9.25719	8.23126	9.22228	8.27826	7.60733	9.33898	10.3193	10.4949	9.69827	9.1217	10.7793	9.34262	9.05982	8.23329	7.55344	9.53361	7.8446	8.61621	7.89731	7.53917	7.16139	7.84825	8.04437	7.09943	8.05137	8.83916
1152	7922402	SNORD47	6.6309	7.0981	6.91743	6.66332	7.79186	6.08045	5.86113	5.70258	5.81374	5.07213	4.51111	5.94091	4.58338	4.70768	4.3033	5.17894	5.55979	5.87191	5.61146	4.46251	7.32786	7.24826	7.01516	6.60914	7.27033	6.14957	5.66461	5.82826	4.7457	5.88538	5.52345	4.65141	5.3037	5.67424	4.70797	4.6485	4.63446	5.94476	6.0066	4.24412
1157	7896277	---	7.37668	7.93915	8.97616	7.8298	8.55114	6.92288	7.08187	7.16387	6.81326	8.10812	6.2879	6.37657	6.47882	6.12925	6.54796	6.00455	5.15729	6.94102	6.06493	5.70504	7.95877	7.83418	8.5671	8.24887	8.55576	7.21632	7.83704	7.76816	6.89149	7.12959	8.1072	7.21716	7.3045	6.15672	5.9516	5.68878	5.75721	5.88122	6.75718	6.61759
1164	7926836	RAB18	7.18262	7.59668	7.36972	6.91738	7.58869	5.82214	6.03801	5.95857	6.46633	6.56822	5.64358	4.43715	5.77686	5.57447	5.6092	5.23354	5.63557	5.15911	5.0023	5.16079	7.62513	7.80862	7.38478	7.3236	7.5283	6.1675	5.64563	5.74101	5.0107	5.27876	5.04486	5.58034	5.65037	5.27978	4.81365	4.50018	5.34422	6.18011	6.08962	5.54152
1166	7898375	RNU1-1	8.09198	8.27967	7.53624	7.65117	7.85166	9.99142	9.38384	9.17228	8.81524	10.3727	10.5388	9.89684	10.7368	10.3724	10.4593	9.76127	9.8348	10.3895	9.79424	9.60495	8.33052	8.44205	9.31443	8.77154	8.27554	9.59216	9.67395	10.0772	9.39285	9.63943	10.0368	9.7861	10.2336	10.6872	9.67467	10.2563	10.4936	11.9232	9.957	10.0086
1167	7898411	RNU1-1	8.09198	8.27967	7.53624	7.65117	7.85166	9.99142	9.38384	9.17228	8.81524	10.3727	10.5388	9.89684	10.7368	10.3724	10.4593	9.76127	9.8348	10.3895	9.79424	9.60495	8.33052	8.44205	9.31443	8.77154	8.27554	9.59216	9.67395	10.0772	9.39285	9.63943	10.0368	9.7861	10.2336	10.6872	9.67467	10.2563	10.4936	11.9232	9.957	10.0086
1168	7912800	RNU1-1	8.09198	8.27967	7.53624	7.65117	7.85166	9.99142	9.38384	9.17228	8.81524	10.3727	10.5388	9.89684	10.7368	10.3724	10.4593	9.76127	9.8348	10.3895	9.79424	9.60495	8.33052	8.44205	9.31443	8.77154	8.27554	9.59216	9.67395	10.0772	9.39285	9.63943	10.0368	9.7861	10.2336	10.6872	9.67467	10.2563	10.4936	11.9232	9.957	10.0086
1169	7912850	RNU1-1	8.09198	8.27967	7.53624	7.65117	7.85166	9.99142	9.38384	9.17228	8.81524	10.3727	10.5388	9.89684	10.7368	10.3724	10.4593	9.76127	9.8348	10.3895	9.79424	9.60495	8.33052	8.44205	9.31443	8.77154	8.27554	9.59216	9.67395	10.0772	9.39285	9.63943	10.0368	9.7861	10.2336	10.6872	9.67467	10.2563	10.4936	11.9232	9.957	10.0086
1170	7919576	RNU1-1	8.09198	8.27967	7.53624	7.65117	7.85166	9.99142	9.38384	9.17228	8.81524	10.3727	10.5388	9.89684	10.7368	10.3724	10.4593	9.76127	9.8348	10.3895	9.79424	9.60495	8.33052	8.44205	9.31443	8.77154	8.27554	9.59216	9.67395	10.0772	9.39285	9.63943	10.0368	9.7861	10.2336	10.6872	9.67467	10.2563	10.4936	11.9232	9.957	10.0086
1175	7930276	SLK	8.56973	8.35046	8.5583	8.61837	8.70518	7.22193	7.36036	7.27824	7.94993	7.31298	6.72159	6.7754	7.0974	7.5297	7.11013	6.36901	6.88147	7.09662	6.30474	7.19418	8.92286	8.73365	8.72398	8.70863	8.87265	6.46636	6.70174	6.23178	6.69682	6.71153	5.85273	6.14112	6.98966	6.08647	6.28101	5.98295	6.15883	7.00434	7.41601	6.26363
1179	8111666	---	8.77691	8.50612	7.73953	8.28279	8.69238	7.03363	7.04032	6.462	7.4899	7.62527	5.44286	6.25415	6.66463	7.76735	6.71726	5.40417	6.81787	6.71934	7.92027	8.10346	8.15515	8.24071	8.54841	7.65448	7.43853	7.72697	7.60801	7.47086	7.62189	7.47754	7.22949	6.309	7.6895	6.94207	5.45019	5.35573	6.50499	7.16219	5.74133	5.8181
1183	7893530	---	10.2322	10.511	9.74926	9.6206	10.5413	9.40943	9.41482	8.66868	9.51553	9.63934	8.83547	9.7947	9.09679	8.98803	9.03168	9.57158	9.80339	9.12883	9.16589	8.76725	10.8075	11.2933	10.5945	10.4692	10.6079	9.73216	9.78821	9.33721	9.25314	9.4137	8.54178	8.66914	8.75721	9.22483	8.77321	7.83704	7.75206	5.89541	9.29984	8.75608
1191	8050443	SMC6	7.05521	6.90359	7.14632	6.95986	7.23203	5.56167	5.52097	5.59264	5.97095	5.76002	4.70964	4.76977	5.22062	5.34667	4.75303	5.39455	5.53321	4.97447	4.17976	5.19657	7.09445	7.04288	6.8643	6.59071	7.03277	4.94649	4.76198	4.34356	4.92273	4.92112	4.40158	5.18845	5.1528	4.93512	4.367	4.72882	4.24605	5.60697	5.83201	4.84222
1194	7951034	SNORA8	6.10972	6.23248	5.71043	5.97748	6.63588	4.4463	4.03118	4.11953	4.43852	4.36139	4.33231	4.04736	4.62493	5.2487	4.44436	3.45141	4.55776	4.44865	5.1175	4.39756	7.02575	6.7869	6.73839	6.19043	6.51981	5.47771	4.73824	5.1079	4.79865	4.43667	4.14241	4.2866	4.99458	4.5367	3.79213	3.77368	4.00317	5.36483	4.65164	4.57215
1198	7895585	---	9.77964	9.10887	9.45037	9.55404	9.67924	8.48039	8.76905	7.94216	8.58766	8.07828	8.41676	6.10386	8.01203	8.20098	7.50492	7.68499	6.97773	7.75638	6.32488	8.15673	9.22809	8.91036	9.33021	8.96076	9.09338	9.01436	8.08444	8.34446	8.42881	8.56642	6.93362	8.16078	8.79601	7.9672	7.43086	7.79551	7.50461	5.69726	7.37986	8.20244
1202	7973896	RNU1-1	8.01089	8.19858	7.53624	7.57008	7.87592	9.96429	9.30275	9.19655	8.73415	10.1182	10.5337	9.94801	10.452	10.5721	10.4306	10.1281	9.6911	10.1861	9.71315	9.53025	8.24942	8.41335	9.16306	9.0881	8.2998	9.61642	9.60576	10.08	9.36415	9.55834	10.0097	9.7861	10.2578	10.7115	9.68959	10.235	10.4649	11.8961	9.4571	9.9945
1203	7978568	RNU1-1	8.01089	8.19858	7.53624	7.57008	7.87592	9.96429	9.30275	9.19655	8.73415	10.1182	10.5337	9.94801	10.452	10.5721	10.4306	10.1281	9.6911	10.1861	9.71315	9.53025	8.24942	8.41335	9.16306	9.0881	8.2998	9.61642	9.60576	10.08	9.36415	9.55834	10.0097	9.7861	10.2578	10.7115	9.68959	10.235	10.4649	11.8961	9.4571	9.9945
1205	7893255	---	7.37882	7.01118	8.27212	7.5591	7.70869	6.3445	6.63876	6.0641	6.77834	6.65384	7.03754	3.4059	4.67185	6.66532	4.9557	5.10743	5.82115	6.68305	6.28386	5.71082	6.8812	6.8348	7.28843	6.96195	7.11395	5.91505	6.54149	7.46706	6.67641	6.28211	6.04334	7.38774	5.60928	5.82182	5.3705	5.56546	6.15288	5.142	5.49455	6.77884
1210	8173673	ATRX	7.96526	7.73142	7.78779	7.48273	7.97136	6.51758	5.95107	5.80091	6.47222	6.90453	6.41945	5.65543	5.53552	6.56209	6.21431	5.92286	5.92476	6.1214	5.68337	5.91857	8.05363	7.75265	7.61619	7.68006	7.89373	5.92265	5.8969	5.28008	5.53762	5.38938	5.09016	5.6711	5.68824	5.41893	5.26764	5.50659	5.08777	5.97103	6.52556	5.43633
1220	7967896	PBRM1	7.23201	6.60398	6.99159	6.6799	7.18518	6.27313	4.5028	4.94471	5.41479	5.6318	5.21239	4.47662	4.86869	5.16794	5.19446	5.66819	4.93554	5.23742	5.18055	5.06169	7.3495	7.44451	7.26458	6.90012	7.38054	5.17014	5.88539	6.38863	6.22054	5.66227	4.85171	5.12062	5.26433	5.27682	4.3064	4.7771	5.80213	4.45905	6.31252	5.0612
1224	7919151	---	5.53097	5.0962	4.70775	6.36737	5.93977	6.9019	6.45143	6.61307	7.89623	7.35099	7.92859	7.31151	7.12597	7.27922	7.35773	6.64263	6.78827	6.73626	7.1106	6.52973	5.38828	5.28436	6.13249	6.2631	5.48869	6.66669	6.81842	6.14332	6.73459	6.01143	7.55187	7.20279	7.8455	7.61975	6.77814	6.50376	6.81578	10.0538	7.23747	6.96701
1225	7919392	---	5.53097	5.0962	4.70775	6.36737	5.93977	6.9019	6.45143	6.61307	7.89623	7.35099	7.92859	7.31151	7.12597	7.27922	7.35773	6.64263	6.78827	6.73626	7.1106	6.52973	5.38828	5.28436	6.13249	6.2631	5.48869	6.66669	6.81842	6.14332	6.73459	6.01143	7.55187	7.20279	7.8455	7.61975	6.77814	6.50376	6.81578	10.0538	7.23747	6.96701
1227	7896447	---	6.44686	6.44634	6.45442	5.00556	5.89077	5.24387	4.07293	4.36381	5.24189	6.4468	3.81492	3.93819	4.08938	4.56731	4.39142	4.34641	4.52871	4.71226	3.83784	5.55911	5.0751	5.48545	6.23736	4.63699	6.15591	4.38382	5.32924	3.91113	4.28939	3.31552	3.12316	4.48684	5.31757	4.02198	3.48152	4.11854	3.10057	4.25712	4.46217	4.44855
1233	8083445	---	5.85406	6.32632	6.44875	6.01951	6.25205	4.55707	4.52757	4.23248	5.47357	5.15675	4.6679	4.76553	4.18515	5.4665	6.11805	4.03714	4.60172	4.69852	4.3386	4.70369	7.37215	6.83748	7.48978	6.8386	6.67403	6.19765	6.3613	6.2166	5.48894	5.29594	6.06813	4.55607	5.66205	4.63393	4.8983	4.55863	4.64501	5.48226	5.11149	4.22574
1239	8097480	NAA15	6.4294	6.33285	6.73448	5.8411	6.96887	4.7848	5.41203	4.9122	4.68709	5.5299	4.93895	4.2846	4.38572	4.93353	4.5551	4.15438	4.51041	4.27637	4.44133	4.81143	7.00571	7.07652	6.76081	6.47028	6.81771	5.16192	4.47064	4.70748	4.71119	4.77649	4.39184	4.43747	4.68153	4.285	4.08483	4.79334	4.82388	4.27043	4.48412	4.58019
1240	8023191	SMAD2	7.07475	6.49146	6.45337	6.52887	6.97067	4.82816	5.48575	4.9886	5.55708	5.86045	5.88897	6.11107	5.29893	6.05178	5.99455	3.97071	6.05277	4.96077	4.55037	5.31313	7.69645	7.6237	7.73365	7.30179	7.27531	6.72831	6.36531	6.63237	6.40444	5.82211	5.73924	6.35724	6.71744	6.1558	4.28312	5.74831	4.78909	4.70765	6.54397	6.72117
1241	7893397	---	6.64809	6.74689	5.30513	5.38262	7.12533	5.97214	4.54643	5.37739	5.37869	6.18212	6.21219	4.40611	4.78987	6.68597	4.437	4.36644	4.94994	4.46788	4.72673	4.94597	6.11657	7.13927	7.29349	6.18909	5.96642	6.22452	5.58401	5.00455	5.0852	4.74346	4.65334	4.49048	4.79818	6.17199	5.12357	4.45261	3.6519	5.29302	4.50885	3.77681
1252	8129773	BCLAF1	10.0861	9.9053	9.81413	9.96172	9.47901	8.41825	8.1108	8.20577	8.24542	8.70574	8.29111	7.68179	7.90034	8.5226	8.37889	8.33098	8.23204	7.98066	8.74254	8.20224	10.2724	9.7226	9.32969	9.36929	9.36422	7.83432	7.39284	7.60061	7.95107	7.83268	7.58296	7.37885	7.61284	7.23037	6.64009	7.43491	7.81377	6.8881	8.18333	7.10753
1254	7895778	---	12.293	12.1587	11.9407	12.3684	12.1006	11.46	11.2765	11.2939	11.6831	11.6516	11.4513	11.269	11.2935	11.5511	11.5671	11.2592	11.1713	11.3151	11.0152	11.4215	12.7222	12.2501	12.4227	12.22	12.2264	12.1872	12.0661	11.9303	11.8338	11.7872	11.421	11.4339	11.7519	11.6302	11.618	11.6511	11.0167	6.38705	11.815	11.6361
1257	8156160	KIF27	5.96735	6.40771	6.11711	7.63395	6.46895	5.04361	5.23973	6.31646	5.77397	4.96969	5.13966	4.46377	5.25446	6.33781	4.75512	6.01762	6.11438	4.28685	5.66569	6.15636	7.5141	5.39852	6.90126	7.38731	6.92177	6.48273	5.94376	4.18671	4.22785	4.91851	4.56792	5.37488	6.4192	5.53714	4.20281	5.3405	4.36048	4.89941	6.27907	5.41183
1261	7892598	---	6.9631	6.36715	6.74572	7.03509	7.02043	4.30493	5.50223	5.4295	6.86892	6.19712	3.91041	4.59752	4.57177	5.3963	5.35116	3.56781	5.17633	4.99188	4.1464	6.23375	6.8104	6.12664	6.1073	6.04594	5.41798	4.90208	5.69019	5.34073	4.12265	6.11015	4.81345	5.91659	5.39832	4.87671	4.1948	5.00787	4.3026	4.49694	5.51789	5.74783
1262	8051462	---	6.67383	5.94121	6.26475	6.47098	6.72298	4.95979	3.49111	4.92478	5.91707	4.09481	4.86521	4.07457	3.70102	4.17758	4.22487	4.31443	4.56895	3.83653	3.98537	3.47324	5.40437	5.13244	4.65292	5.61331	5.49378	3.86766	4.73105	4.13557	4.20843	4.02577	4.0609	4.7016	3.66696	3.829	5.65529	3.64055	3.5373	3.68055	4.1774	4.03816
1267	8085815	TOP2B	8.58598	8.59516	8.81019	8.55794	8.85736	7.22147	7.30395	7.18158	7.49885	7.56632	6.77086	6.86321	6.60681	7.14376	7.61167	6.61608	6.77799	6.65651	6.36221	7.03247	9.22285	8.68407	8.70507	8.75856	9.13455	7.14347	6.76854	6.51422	6.78107	6.92014	6.26972	6.75339	6.90848	6.57095	5.65055	6.4743	6.77053	6.76464	7.33033	6.30591
1270	7960259	---	6.4241	6.56441	6.97638	6.4344	7.11832	4.41957	5.40424	4.84475	4.89728	5.77583	4.41397	4.59387	4.18161	4.52329	5.05171	4.49193	4.84197	3.8124	5.60609	5.33864	6.50756	6.94034	6.54645	7.19464	5.97003	6.61453	6.15201	5.65763	6.86153	5.35922	5.78829	4.20096	4.75788	5.00709	4.78334	5.22902	5.40078	4.52676	5.04319	5.02507
1276	7895521	---	12.1491	11.8544	11.9041	11.8178	12.0023	11.3169	11.0842	10.9881	11.0724	11.4215	10.8105	10.7933	11.1584	11.0821	11.2891	10.9803	10.7904	11.0559	10.2382	10.8927	12.2902	12.0527	11.9929	11.9431	11.97	10.699	10.2833	10.0294	10.52	10.9905	9.90411	10.1272	10.0065	9.70729	10.0131	9.92037	9.43271	7.74158	10.5909	9.59671
1277	7895330	---	10.0731	10.7472	10.9063	10.2345	10.4913	9.37052	9.93204	9.17506	9.41122	9.83734	8.18695	9.9452	9.10323	9.32704	9.32035	8.91396	9.27051	9.2385	8.71453	8.7028	10.7406	11.112	10.701	10.6651	10.7784	10.6081	10.0802	10.1279	9.6929	10.0881	10.0915	9.57445	10.1091	9.75059	9.73774	9.69869	9.74715	5.74198	8.96527	10.0628
1281	7892627	---	5.23626	4.63036	4.0802	5.2565	4.9607	4.17976	6.07644	5.44817	6.73603	5.2632	5.03855	6.53651	5.36351	4.61441	7.37784	7.63099	7.30786	6.67647	7.49356	5.91381	5.57461	4.71112	5.24788	5.5892	4.1559	5.63292	4.46242	6.58697	6.35689	6.43186	5.43811	5.66002	5.36921	5.50397	4.5269	6.55102	6.06343	6.36231	5.9207	5.9738
1283	7917359	ZNHIT6	7.32376	6.63084	7.31091	6.26306	7.24325	4.90361	4.71442	5.11521	5.44767	5.35033	4.54562	4.74894	5.07275	5.49667	5.7912	4.67946	4.78328	4.82568	4.46054	4.53374	6.53332	7.03216	5.92124	6.22044	6.16463	5.09996	4.78561	4.91777	4.82306	5.53121	4.34115	4.27622	4.21719	4.56036	4.75411	4.49563	4.26331	4.57542	4.45824	4.08198
1284	7894239	---	12.2447	12.7285	12.7878	12.3717	12.5303	11.3898	11.2811	11.3754	11.3416	11.7254	11.1199	11.0253	11.0738	11.3409	11.8158	11.3167	11.0736	11.0214	10.1735	11.1517	12.6169	12.5209	12.3523	12.4268	12.8617	10.916	10.4483	10.014	10.8844	11.2056	10.552	10.4214	10.3337	10.3833	10.3671	9.90119	9.76582	9.33526	10.8198	10.1378
1285	7929288	EXOC6	7.09911	7.02247	6.47882	7.25497	6.86362	5.58384	5.78925	6.21011	6.39976	5.98554	5.12896	5.40855	4.89159	5.64529	5.24857	4.88786	5.06976	4.44477	5.90149	5.09238	7.52171	7.02278	7.10251	7.45342	6.58575	6.07397	6.18989	5.77616	6.12788	4.93083	4.31753	4.7257	5.0545	5.22863	5.36416	4.6725	4.33818	4.20174	6.20411	5.66406
1286	8097543	ZNF330	6.76298	6.10818	6.49956	6.32698	7.24824	5.53403	5.57637	5.28051	5.13505	6.09893	5.44556	5.27761	5.707	5.72837	5.74948	5.3212	5.05539	5.15481	4.31846	5.31002	7.18194	6.75812	6.82283	6.1396	6.96606	5.15624	4.47988	4.49692	4.06495	4.36612	4.3146	4.87976	4.63533	4.53547	4.1038	4.29616	4.6686	3.87289	4.67884	4.8795
1288	8106784	RASA1	7.80925	7.75714	8.0063	7.43435	8.10055	6.79793	6.40855	6.62031	6.85285	6.70378	5.96417	5.99809	5.62909	6.07374	6.37429	5.4416	6.36081	5.85781	5.59198	5.61273	8.62648	8.02746	7.9914	7.7685	8.13116	7.12802	6.31652	6.87791	6.30577	6.21142	5.85763	6.29385	6.25871	5.7914	5.57184	5.57432	5.81481	4.86411	6.5172	5.82487
1290	7895863	---	5.88332	7.01032	6.84378	6.63815	6.36926	4.89784	6.8444	5.48708	6.26573	4.02888	5.18709	4.35904	4.75771	5.04852	4.41583	4.2533	4.89163	5.04479	4.266	5.00106	6.46675	5.75479	6.27332	5.91235	5.5068	4.75771	5.05908	5.00339	4.04985	5.28845	4.38875	5.62911	5.72313	4.82175	3.67564	3.27654	6.41367	4.06067	4.94367	5.2296
1293	7974621	ARID4A	8.01732	8.29586	8.48348	8.4822	8.53938	7.3316	7.21763	7.23413	7.83324	7.62322	7.19548	6.60642	6.65952	7.20163	7.62335	6.47699	7.03574	6.58255	6.92203	6.81689	8.34588	8.25569	7.96128	8.20307	8.04903	6.51353	6.08989	5.53517	6.26272	5.99557	5.74597	6.28774	6.52131	6.53003	5.94791	5.56973	6.02237	5.75198	7.43128	5.59555
1297	7925561	FAM36A	7.39205	7.91703	7.98303	7.819	8.14431	6.26352	6.18126	6.39746	6.46984	6.2344	5.83948	5.16904	5.93992	6.48415	5.83315	5.92633	6.26853	6.24855	4.88604	6.09934	8.28922	8.34521	7.9377	7.78795	8.3756	6.99504	6.81662	6.49856	5.97433	6.33874	6.08349	5.91269	6.34721	6.50785	5.92485	5.26166	5.98086	5.52839	6.55462	6.0795
1301	8110666	TRIM52	6.89064	7.12395	6.482	6.78555	7.56059	5.93065	6.07782	5.48878	5.7517	5.81237	4.78544	4.4085	4.99752	5.54875	4.59308	4.55345	4.49064	4.87649	4.61733	5.40225	7.31921	7.09159	7.01997	7.02112	7.0796	6.50843	6.31897	5.49427	5.36697	4.84401	4.87035	5.34886	5.40347	4.79924	6.29113	4.64329	5.3902	4.80161	5.47782	5.7343
1302	7892954	---	8.79716	8.8352	9.08548	7.85942	8.8361	8.51304	8.36595	8.0699	8.15271	8.64286	7.54836	7.31762	7.19166	6.87753	8.34967	8.07998	7.09091	8.0312	6.24801	8.08203	9.17352	9.27309	9.53466	8.75244	9.13573	8.22544	8.63492	8.0236	8.83457	9.28575	8.51486	8.81974	7.3836	6.40831	7.56212	8.06219	8.58158	5.03927	8.84984	8.67082
1303	7895834	---	4.85302	4.99526	3.1662	4.5502	4.57712	4.79515	5.36361	5.42631	3.89124	3.80174	4.76801	5.63294	5.97848	4.27654	4.26896	6.56931	6.57989	5.9677	5.41226	6.45165	3.62733	3.76322	5.26134	4.50667	4.5929	6.11564	4.78544	4.93376	4.61896	6.32666	4.75593	4.55002	5.06394	4.02831	4.26999	5.30835	7.25447	5.62718	3.71279	5.60119
1307	7989253	SLTM	9.04249	8.86437	8.80379	8.50265	8.81988	7.89943	7.61859	7.08709	7.63924	7.83507	7.30223	7.39363	7.23287	7.6162	7.48094	7.25484	7.46379	7.1361	6.49042	7.00652	8.48925	8.05695	7.84824	7.77177	8.01996	6.99798	6.25115	5.55283	6.6001	5.94895	5.98877	6.45154	6.90137	6.13076	5.69046	6.4276	6.08915	7.04565	7.50869	5.85517
1309	7974483	KTN1	7.88046	7.63673	7.79807	7.70726	8.40983	6.43771	5.9865	6.03866	6.13012	6.58972	6.29159	5.40807	5.77705	6.52287	6.02856	5.7833	5.95605	5.79601	5.63275	6.21213	8.02086	7.51524	7.50291	7.02226	7.94401	5.62631	5.99644	5.29658	5.66467	5.57778	5.0491	5.54297	5.81173	5.44541	5.1909	5.50597	5.65453	6.91904	6.63712	5.38492
1311	7999326	USP7	9.1008	8.81576	9.05045	8.7077	8.89973	8.01466	7.72983	7.92771	8.15165	7.92009	8.22127	6.554	7.45914	8.12351	7.98653	8.16219	7.8284	7.49899	6.60859	7.74971	8.78441	8.62693	8.66677	8.63641	8.91538	8.07256	7.18004	7.42663	7.21901	7.3041	6.85932	7.73943	7.32001	6.57328	7.61948	6.62595	6.91725	4.18181	7.66687	7.29518
1316	8088700	TMF1	8.1844	8.54652	8.62902	8.56324	8.57066	7.37605	7.67253	7.23869	7.77024	7.57936	6.74031	7.3311	7.03619	6.87216	7.01122	6.67082	7.05196	6.33152	6.69301	6.72853	8.87443	8.42779	8.55108	8.87292	8.84942	6.40137	6.44474	6.12853	6.42123	6.51722	5.98364	6.56319	6.856	6.28106	6.31698	5.92518	6.08518	6.84058	7.49209	6.35513
1321	8166500	ZFX	7.57524	7.55555	8.23489	8.26189	7.57705	6.4659	6.83955	6.75115	7.24707	7.37246	6.29796	5.68699	6.19415	6.91693	6.09798	5.58503	6.55471	7.20585	6.99214	6.25527	8.27197	8.261	8.51445	8.56041	7.70151	7.03333	6.21804	6.93213	7.13168	6.78315	5.53294	6.06778	6.94325	7.29382	7.1268	6.04559	5.51913	4.31749	7.3348	6.39968
1324	7965200	CCDC59	6.68686	6.08149	7.34869	6.88443	7.58011	7.74944	7.11785	6.76806	7.70159	6.7568	5.09706	7.21307	6.8052	6.37517	6.21679	5.38462	5.70169	5.76393	4.88053	6.64451	7.27183	7.06403	7.08234	7.67368	7.80753	6.45887	5.82506	6.2962	6.41044	6.64018	4.97702	5.89418	4.88739	5.30237	4.77489	4.8984	4.73572	5.72746	5.75679	5.95887
1325	7951144	CCDC82	6.12087	6.42743	6.29409	6.47764	7.59938	5.07917	4.83314	4.88501	4.82166	5.32725	4.55773	5.07901	4.75705	4.95316	4.58132	4.1439	4.50816	4.59864	4.30338	4.50931	6.82153	7.30773	6.48422	6.0046	6.93775	4.73167	4.77238	4.58758	4.59181	4.76353	4.65662	4.47015	4.72914	4.61615	4.24361	4.22547	4.59573	4.85611	5.23015	4.44609
1327	8105463	GPBP1	9.3046	9.20064	9.28063	9.29085	9.46393	8.31119	8.29071	8.30511	8.57868	8.09685	7.66986	8.26567	7.01854	8.0231	7.88684	7.12167	7.34282	7.67303	7.15726	7.24948	9.66315	9.31962	9.40022	9.49643	9.44528	7.78198	7.96559	7.53014	7.47345	7.50457	7.20499	7.28899	7.25443	7.00645	7.51293	7.01615	6.88201	6.33118	8.58776	7.06786
1340	8120441	PHF3	9.00854	9.24268	9.04445	9.36296	9.29877	8.35289	7.68864	7.67658	8.46689	8.06722	7.84844	7.83289	7.52298	7.64882	7.81078	7.45268	7.33758	7.52619	7.45441	7.66648	9.55928	9.43318	9.01046	9.23392	9.29867	7.47583	7.34114	6.39493	6.93412	6.68886	6.62784	6.87359	7.29784	7.42312	7.25065	6.74946	7.25646	7.21222	8.46324	6.56898
1341	8112476	---	7.81642	7.96076	7.46751	7.023	7.36254	8.03274	8.74628	8.84555	8.05593	8.12678	8.47711	8.18677	8.69879	8.05701	8.33846	8.96989	8.99617	9.11395	9.04401	8.85808	6.38731	7.35539	7.45121	6.3996	6.67138	8.00678	8.38128	9.23995	8.33012	8.35082	9.18359	9.71875	9.51322	8.74564	9.05638	9.2129	9.65081	5.96132	7.7709	9.05821
1343	8132243	---	6.44736	5.7333	5.62272	5.28693	6.3915	5.68931	4.78501	4.3495	5.32444	5.18706	6.93983	4.01478	3.73079	4.72331	5.48094	4.2928	4.8009	4.32568	4.3893	4.51026	6.90818	6.03383	6.69032	6.44465	6.67865	6.42709	4.93146	5.62234	4.97635	4.65471	4.59051	4.20802	5.78512	5.15766	4.68934	3.73516	6.24401	4.21153	4.62198	4.2861
1344	8036813	ZNF780B	7.33413	6.92455	6.74827	7.05736	7.27776	5.97383	6.10756	5.56971	6.57664	6.31137	5.30647	6.20627	5.43179	6.1029	5.70156	5.52849	5.51389	4.84255	3.91856	5.79185	7.30143	6.96617	7.31591	7.45854	7.14428	5.81573	6.22218	5.24864	5.40242	5.16099	5.31062	5.67539	5.30648	5.0771	4.91327	5.05745	5.52088	3.88537	5.93695	4.59337
1348	7974380	PSMC6	7.4916	6.67632	6.20164	7.05417	7.38415	4.97849	6.30663	5.04305	5.57261	5.68883	5.84353	5.52628	5.00892	5.31626	5.2429	5.14166	5.17209	4.58346	5.03435	4.77708	7.05596	7.3659	6.88902	6.05172	7.31992	5.23294	5.04821	5.48762	4.98648	4.80519	4.53586	4.97968	5.49444	4.82741	4.93921	4.50516	4.4839	4.25184	5.06888	5.38753
1352	8154178	JAK2	6.25472	6.80471	6.35751	6.20735	6.95608	4.86203	5.69004	5.60135	5.24146	5.96898	5.00824	5.33542	4.74619	5.53784	4.67394	4.77565	5.0371	4.98049	5.09218	5.00504	7.1143	7.77568	7.42639	6.94904	7.50845	5.57146	5.86198	5.34764	4.91814	4.9114	4.50784	5.59351	4.94813	4.67174	4.84567	3.79638	5.24112	5.84583	5.59967	5.02903
1353	8089285	---	6.7829	6.68017	7.01318	8.32837	6.89741	5.94129	5.6376	5.50557	6.7816	5.46583	4.01557	6.1013	4.71527	6.53742	6.01997	5.22032	6.28169	5.16409	6.05217	5.25707	6.92738	7.54716	7.57676	8.22115	6.74876	6.35887	6.43508	6.17322	7.13398	5.14068	5.4454	6.08402	6.49327	6.80853	6.53131	6.18082	6.30084	6.53188	8.16123	6.1443
1360	8101228	CNOT6L	8.38609	8.46001	7.81633	8.34722	8.72778	7.65972	7.4315	7.25653	7.18108	7.58214	7.20756	6.89149	6.55866	7.42314	6.2435	5.78583	6.93488	7.11419	7.20887	6.8262	8.93535	9.29076	8.84241	9.20784	9.21547	8.5615	7.55088	7.67805	7.52247	7.42535	7.19588	7.4097	6.94848	6.81677	7.29525	7.08514	6.46127	5.19388	6.90309	7.35554
1365	8055913	PRPF40A	8.53437	8.89879	8.71184	8.90171	9.14346	7.52797	7.79579	7.83434	7.73205	7.65006	7.21194	7.58491	6.65807	7.54695	7.45751	7.0741	7.57673	6.96278	7.22673	7.33133	9.27843	8.75763	8.84713	8.63123	9.0445	7.35671	6.46726	7.03408	6.99108	6.77518	6.49387	6.82715	7.12507	6.57308	6.13573	6.4438	7.1308	5.70153	7.74844	6.47286
1366	8170166	HTATSF1	7.2626	7.10772	7.01889	6.93621	7.54907	6.34347	5.36276	6.12038	5.76667	6.36627	5.72661	5.70194	5.93919	6.22719	5.48911	5.94104	5.36873	5.50203	5.25515	5.36747	7.26472	7.01738	6.85998	6.49909	7.07327	5.56638	4.99783	4.48633	4.79305	4.21641	5.41676	4.35295	5.61878	4.62175	4.62892	4.92722	4.95717	6.33609	5.76272	4.48345
1368	7930422	SMC3	8.4212	8.32885	8.27458	8.30495	8.59715	7.26412	7.32438	7.19972	7.13832	7.77827	6.60335	6.6332	5.97751	7.1266	7.00706	6.58229	7.00703	6.62586	6.1476	7.08455	8.42087	8.11377	7.70181	7.774	8.1828	5.8586	6.13396	5.98827	6.68272	6.37057	6.14741	6.77042	6.28251	6.28353	5.7177	5.96322	5.57406	5.40525	7.09965	5.65186
1378	7894247	---	5.22248	6.48237	4.94288	5.27891	6.20704	5.24492	5.29503	5.02254	5.29624	6.28147	4.29805	4.07824	5.92807	5.20312	4.46271	3.99651	4.94912	5.20807	4.7441	5.28564	6.44146	5.97098	6.82151	5.35752	5.11433	7.0315	7.26023	6.74904	6.06082	5.58251	5.22077	5.16652	5.31321	4.46079	5.14758	3.3715	5.40843	2.95398	4.99389	5.57833
1379	7893103	---	10.7287	10.852	11.2027	10.6892	11.1042	9.86725	10.536	10.0835	9.80398	9.9812	9.69408	9.6517	9.58775	10.301	9.90079	9.68432	9.42791	9.04939	8.43	10.4167	10.6611	10.5964	10.5806	10.5818	10.9884	9.42482	9.21772	9.56467	9.22409	9.93635	8.56934	9.50294	9.22586	8.72846	9.08099	8.67133	8.77675	6.42232	9.49437	9.16401
1380	7903414	AMY2A	7.43568	7.38304	7.25016	7.21039	7.77672	6.64376	5.75941	5.65589	6.03526	5.81986	5.57691	5.44326	5.58159	5.72242	5.40787	5.53489	5.71514	5.61385	6.51572	5.63715	8.22277	8.24991	7.18957	7.05916	7.98125	5.72183	5.88752	5.46906	5.64614	5.73466	5.15058	5.908	5.64109	5.26629	5.41907	5.26951	5.2794	5.19415	5.76559	5.39811
1384	8059393	CUL3	9.33269	9.36278	9.48901	9.50744	9.57082	8.44153	8.22315	8.07227	8.75	8.41677	7.57174	7.73541	7.72326	8.2864	7.8819	7.49213	7.59023	7.27033	7.55023	7.95951	9.47122	9.54701	9.35718	9.66932	9.48019	7.82718	7.64999	7.58757	7.53558	7.99971	6.79873	7.6929	7.87827	7.51944	7.56083	6.60399	7.48201	5.94723	8.1372	7.58117
1385	7895946	---	5.03112	5.9299	7.21767	6.15126	5.88043	4.40298	3.14534	4.26013	3.41241	5.17219	3.17024	3.80491	3.56981	4.21921	4.16846	3.44896	4.14628	3.6949	4.80147	5.95102	4.40882	4.40428	5.39728	4.57733	3.91151	3.73326	3.87645	3.48819	4.2516	4.73704	3.77184	3.48526	3.58278	3.62211	3.6674	3.68297	3.64632	4.15193	3.92994	3.9554
1387	7950606	RSF1	8.2805	8.60025	7.94175	8.36427	8.4503	7.74383	6.91385	7.10617	7.47536	7.42378	7.08612	6.3341	7.45737	7.38382	7.22626	7.05789	6.60331	6.76934	6.58447	6.97246	8.48636	8.05784	8.08906	8.22223	8.18548	6.20156	5.9564	5.86694	6.24223	6.32037	5.53411	6.2382	6.56061	6.29771	6.15186	5.5927	6.32662	5.57599	7.45375	5.82939
1388	7964250	PTGES3	8.00038	7.90287	7.88655	7.88668	8.04228	6.91447	6.54969	6.43912	6.65912	6.74902	5.87677	5.71907	6.03997	6.15226	5.7449	5.54307	6.37334	5.3956	6.42401	5.91256	8.26487	8.65132	8.35676	8.51887	8.71412	6.83697	6.7788	6.94344	7.33612	6.93018	6.23545	6.3234	6.26749	6.40289	6.32137	6.37321	6.5209	7.71822	6.82101	6.3121
1389	7965123	PPP1R12A	8.85327	8.64172	8.81288	8.76115	8.86808	7.81492	7.36604	7.56576	8.1848	7.78408	7.40346	7.12112	7.11844	7.41992	7.62022	7.1078	7.26803	7.21424	7.15734	7.21321	8.96544	8.89049	8.86605	9.00202	8.6558	6.88453	6.93128	6.76085	7.41644	6.84587	6.4901	6.79662	6.55689	6.66601	6.57267	5.78972	6.02302	7.36169	7.53401	5.83637
1391	7896162	---	5.00374	4.74165	5.13948	3.98073	4.96981	5.26773	7.01537	6.54938	5.25573	4.42351	5.09621	5.62796	7.61977	6.9255	5.44022	6.64842	5.90897	6.13976	6.05505	6.68641	4.09617	5.48651	4.36934	5.77591	5.18604	5.83623	6.68292	5.15844	6.13727	6.50536	5.80969	7.13455	6.00985	6.31864	5.13947	7.16137	7.33671	5.4265	5.852	6.86796
1396	8105353	SKIV2L2	7.23426	7.92442	7.46467	7.44885	8.19664	6.13202	6.11394	6.07339	6.20085	6.65818	5.5179	5.18163	5.65133	6.37277	5.95419	5.30775	5.94057	5.52463	5.60352	5.77063	7.46798	7.51184	7.23308	6.85687	7.61516	5.83319	5.72141	5.71213	5.85485	5.70037	5.12606	5.35247	5.92433	5.30119	4.81275	5.37894	5.11482	4.69433	5.53806	5.22424
1397	8083656	MFSD1	9.04674	9.42699	9.88476	9.411	9.48375	8.71811	8.99002	8.98417	8.89968	9.07418	8.45211	7.79636	7.63507	8.85035	8.32881	7.18506	8.07578	8.18101	7.24429	8.3465	9.52417	9.60775	10.0323	9.60515	9.68714	9.17101	9.26263	9.13837	8.79087	8.96739	8.083	8.71213	8.45707	8.96238	8.11063	8.71784	8.29021	4.83934	8.45676	8.9571
1399	8010768	---	7.59247	7.4284	7.93635	7.76839	7.75508	7.91392	7.60554	8.04161	7.05732	8.25867	7.54075	10.4311	8.82215	9.34375	8.20524	8.71493	8.86722	8.894	9.38649	8.68785	6.55173	6.1819	6.50315	6.55332	6.42323	7.84164	6.95013	6.7635	7.56808	8.30821	8.39313	7.29798	6.81288	7.45503	7.85689	8.72694	8.0766	7.54312	7.37713	8.47064
1401	8028186	ZNF146	6.97429	7.01236	6.16141	6.68562	6.97278	5.34937	5.41743	5.32161	5.41293	6.09334	5.08898	5.03606	4.31629	5.33914	4.52712	4.47915	4.58258	4.84578	4.39334	4.47078	7.08122	6.90798	6.39296	6.40028	5.88496	4.66963	4.6317	4.50881	4.52794	4.9029	4.39274	4.58598	4.48353	4.79829	4.44069	4.49497	4.32326	4.75227	4.90805	4.53306
1405	7917530	---	7.90615	8.46654	8.42929	8.64049	7.92781	6.05392	7.09975	6.94078	7.67129	6.79082	7.15159	5.65953	7.09942	6.41179	7.10666	6.50193	7.61727	7.337	7.42649	6.6725	8.95246	9.07353	8.5076	9.08591	8.10361	8.0146	7.43289	8.18419	7.35871	7.15127	5.74382	7.45231	7.09429	7.39935	7.0782	6.17455	7.36842	5.85898	8.74716	6.55538
1408	7893750	---	4.22066	4.84548	4.04019	4.01289	3.60844	3.94475	4.53334	5.17488	4.96428	4.90285	4.34613	5.50694	5.46668	5.07471	6.37487	5.40078	6.1009	4.95723	5.02469	3.81401	4.36314	4.2599	3.42733	3.3012	5.31731	5.36605	3.64012	4.16485	4.25299	5.14064	5.24485	5.01077	4.45425	6.10275	5.16264	6.49759	5.3658	7.45022	5.96842	5.94102
1409	7896657	---	9.86732	9.65844	9.62014	9.95704	9.54083	9.58625	9.77969	9.95163	9.78042	9.29246	9.49295	8.27188	8.84051	9.70855	9.66156	8.44565	8.35196	8.341	7.24099	8.86582	8.8136	9.55594	9.8476	9.66302	10.1411	9.23831	9.93815	10.1758	9.37881	9.87861	9.7938	9.65341	9.27699	9.42256	10.0428	9.50955	9.5342	5.23267	8.07806	9.47835
1416	8163712	---	5.25756	5.58819	5.45294	6.48095	5.20237	3.90566	4.46253	4.21987	5.4496	3.84606	3.64296	4.0802	4.14879	4.26774	4.17449	3.70743	4.12363	3.74309	6.02077	4.1122	5.19285	6.34661	6.5054	6.87502	5.03134	4.83301	5.42843	4.43131	5.8923	4.2566	4.87615	3.57802	3.50311	4.44633	4.30156	3.55459	3.93013	4.21256	5.20653	4.47876
1418	8166948	---	7.27291	7.11167	7.49211	7.63981	7.96932	8.49706	8.9707	8.72027	8.88292	8.95483	8.72545	8.21651	7.86042	8.61967	9.26975	8.54966	8.72812	9.39639	8.72883	8.89968	6.72539	5.0644	8.29968	8.21753	6.10278	8.20326	7.93884	8.85316	8.25182	7.34151	8.47365	7.20918	8.07142	9.07927	7.25023	8.61157	7.90606	9.79061	8.56423	8.38741
1422	8105995	SMA5	9.5968	9.83581	9.53529	8.6973	8.70596	9.57163	9.25683	9.36487	8.41412	8.69465	8.85881	8.668	9.05602	8.23909	8.49482	9.09057	8.55811	9.12365	8.30501	8.70721	9.7595	9.49229	9.32646	8.88225	8.94396	9.31882	9.18894	8.58065	8.57348	8.46307	8.48534	7.90853	8.53027	8.04634	8.83118	8.75516	8.52888	3.9342	8.25737	8.2859
1423	8019908	---	6.63314	7.15664	6.80562	7.77115	6.95613	8.3093	7.87394	7.69757	8.57859	8.01113	8.02781	7.61363	8.00987	7.90214	8.16671	8.21763	8.91954	8.51544	9.43436	8.03989	6.56811	6.26125	7.17503	6.52033	7.00366	8.92924	8.93158	8.8088	8.88652	7.84209	9.27371	8.98107	8.58469	9.35561	9.14487	9.47945	9.35868	8.46087	8.76303	9.1347
1424	8171747	EIF1AX	6.94633	6.88978	7.71652	7.49059	6.93545	6.3083	6.40528	6.6575	6.7437	6.13443	5.65977	5.81003	5.70743	5.41957	5.92693	5.28502	5.25831	5.61503	5.39172	5.46027	7.86804	7.8058	8.29956	7.98482	8.03334	6.51284	5.70889	6.36693	6.31111	6.34809	5.46524	5.24895	6.29648	5.68022	5.65832	5.37149	5.05801	5.65739	6.6648	5.30587
1427	7929562	ZNF518A	5.73749	6.09465	5.92341	5.49032	6.5498	4.31802	4.14131	4.19948	4.29592	4.88332	4.1418	4.5202	4.12592	4.4669	4.47204	4.22512	4.47462	4.1716	3.74447	4.32582	6.76256	6.32755	6.65453	6.95451	6.75304	4.58996	5.14936	4.49144	4.35184	4.42828	4.29861	4.25908	4.77646	4.47304	4.17969	4.35428	4.24031	5.01623	5.44906	4.36515
1431	7896431	---	7.40745	6.87037	7.00327	7.639	8.42318	9.72748	9.92801	9.90474	9.79559	9.82238	10.2237	10.317	9.64587	9.08206	9.25603	8.30726	9.45751	9.56202	9.42651	9.89926	9.11352	8.75922	8.52515	8.98924	8.46811	10.2466	9.52423	9.89723	9.35947	8.53574	9.92336	9.65126	9.65787	10.4009	8.51243	10.3296	9.68145	8.85266	10.4582	9.9204
1440	8161442	---	4.40767	4.11344	5.10578	4.47011	4.58789	6.0492	6.04178	4.82575	5.30714	5.43375	6.77933	5.85467	6.28704	5.50533	6.46576	6.28731	7.23137	6.51956	6.27515	4.40182	4.59388	4.44421	4.33736	4.71111	4.92573	6.44837	4.45784	4.28273	4.91065	4.76162	5.52675	4.91324	5.05573	4.04285	6.48054	5.42224	6.57118	6.97016	6.26639	6.12201
1443	7894846	---	9.37688	9.55235	9.29694	9.30055	9.22114	9.00251	8.90292	8.89652	8.95743	8.78355	8.17378	9.30535	9.10445	8.42081	9.22608	8.01926	8.90328	7.93287	7.88132	8.74962	9.02426	8.88482	9.10142	9.36014	8.97621	8.70991	8.41362	9.35862	9.06673	8.66214	9.20186	9.53352	8.51324	8.5688	9.072	8.57172	9.0189	3.83436	7.88615	8.72399
1444	8030978	ZNF845	5.65128	6.12426	5.22411	5.77641	6.72218	4.15207	4.18496	4.1923	5.05862	5.49264	4.09252	4.20862	3.8711	3.93572	4.07601	3.7563	4.04249	3.71715	4.18373	4.21992	5.82141	5.73385	6.34048	6.36447	6.88118	4.89883	4.18126	3.99251	4.40705	4.70277	3.71027	4.21253	4.58781	4.08383	4.66099	3.92923	3.90538	4.25482	4.10523	4.04426
1461	8095269	POLR2B	9.17331	9.23615	9.32968	9.27181	9.36278	8.08612	7.96903	8.20062	7.9676	8.33541	7.17849	6.49045	7.44804	8.20949	8.24765	7.01372	7.59483	7.21	6.63043	7.83536	9.37662	8.96198	9.19234	8.82764	9.25842	7.99327	7.99816	7.22311	7.40256	7.90822	7.65472	7.47932	7.51298	7.35206	7.08994	6.46992	7.11355	5.96846	8.12534	7.36355
1464	8091562	DHX36	7.25402	7.1123	7.11728	7.143	7.93958	6.29738	6.34792	5.65221	5.57025	6.69087	5.72506	6.03797	5.0699	5.95492	6.19894	5.41237	5.6365	5.42246	5.33246	5.82118	7.6819	7.12589	7.41147	7.1383	7.86846	5.7491	5.48754	5.64149	5.33402	5.84064	4.76196	5.29527	5.54189	4.56919	5.1398	4.7084	5.41907	5.37468	5.71001	5.32616
1471	8116664	PRPF4B	7.07643	7.19057	7.33377	7.02912	7.55656	6.16006	5.64733	5.26189	5.7602	5.96948	5.13309	5.62449	4.87423	5.98861	5.47187	5.74583	5.38673	5.52468	5.02438	5.61943	7.64731	7.77679	7.66486	7.29805	7.57264	6.1932	6.0133	5.8027	5.04417	5.37371	5.02943	5.64727	5.74302	5.17865	5.63639	5.14745	5.19609	4.93678	6.6891	5.56064
1472	8017599	PECAM1	10.275	10.5467	10.6211	10.8496	10.3888	10.1247	10.0732	10.046	10.6516	10.2251	10.0563	9.87902	10.1849	10.2811	10.0212	9.78292	9.89598	9.85928	9.60807	10.0637	10.5516	10.4397	10.4913	10.8904	10.2383	10.2028	10.0491	9.84586	10.5622	9.89635	9.50777	9.8535	9.86597	10.4039	10.0441	9.62512	9.6226	4.84605	10.5533	9.93692
1473	7978760	KLHL28	8.5953	7.84031	8.18882	8.21392	7.94303	7.94744	7.36822	7.25444	7.64954	7.89287	7.3405	5.21353	7.2834	7.12403	7.29996	6.86722	7.70431	7.33489	5.78628	7.41777	8.7982	8.37546	8.79633	8.58414	8.44562	7.71927	7.99	7.65303	7.12438	7.7742	5.88038	6.5725	7.52241	7.17229	6.41552	7.41996	7.59237	4.80506	6.20255	7.2059
1474	7971565	LPAR6	6.60323	6.00077	6.3871	6.24321	6.9776	4.88751	4.9681	5.02348	5.18889	5.27734	5.54976	4.52542	5.10614	4.82713	4.76609	5.00393	4.58753	4.84113	4.67662	4.74363	7.17154	6.98321	7.14723	6.77051	7.13098	5.28125	5.43785	5.15814	5.11016	4.86919	4.08365	4.39051	5.14357	5.33468	5.10474	4.71815	4.66203	3.45964	5.39655	5.12305
1484	7894304	---	9.46892	9.31878	8.88112	9.04904	9.47122	8.43321	8.98868	9.42668	9.17102	9.05032	8.56616	8.71295	8.73528	9.15982	8.69629	7.94649	8.36891	8.89651	8.2628	8.99003	9.16766	8.75759	9.09809	9.51831	9.05876	9.19516	8.56429	9.11523	9.39244	9.75234	8.36106	8.50988	8.93631	8.32422	8.58979	8.59812	8.75018	3.75268	8.54899	8.56651
1485	8105681	ERBB2IP	9.0678	9.40656	9.26354	9.55523	9.61667	8.28359	8.17398	8.32126	8.80031	8.41363	8.02298	7.98491	7.52717	8.29035	7.67077	6.81505	7.28186	7.67662	7.67967	7.74897	10.1645	9.7963	9.66423	10.3682	10.004	8.64436	8.65953	8.55596	8.52967	8.1655	7.37007	8.09053	8.11403	8.35769	8.1774	7.43245	7.86646	6.47985	8.63421	7.88966
1487	8110112	---	5.74374	6.55798	5.98736	6.35282	6.24354	4.71736	4.73591	4.43625	4.32411	3.92386	3.96201	3.76294	3.71226	3.7722	3.93499	3.82516	3.79436	3.56136	4.5355	3.9824	5.5744	6.22626	4.58106	5.60916	4.47407	3.9046	3.97573	3.76099	4.41008	3.74094	3.75265	3.88351	3.82701	3.55622	3.75244	3.85494	3.6115	3.70272	3.74816	3.65466
1493	7892933	---	5.8436	5.77027	6.97648	5.89376	6.22287	5.9376	5.62394	4.94684	6.02175	5.75518	3.53636	3.36613	6.34769	4.928	5.59256	4.56684	4.02627	5.99618	5.32523	5.17083	6.15894	6.34437	6.30023	5.30898	6.43021	5.9329	5.24687	5.44578	5.63335	5.90879	4.71723	4.90086	5.36433	3.87944	5.19068	4.02256	6.01074	3.88926	3.8835	4.08294
1494	7895540	---	5.8436	5.77027	6.97648	5.89376	6.22287	5.9376	5.62394	4.94684	6.02175	5.75518	3.53636	3.36613	6.34769	4.928	5.59256	4.56684	4.02627	5.99618	5.32523	5.17083	6.15894	6.34437	6.30023	5.30898	6.43021	5.9329	5.24687	5.44578	5.63335	5.90879	4.71723	4.90086	5.36433	3.87944	5.19068	4.02256	6.01074	3.88926	3.8835	4.08294
1497	7974603	PSMA3	8.83906	8.87613	8.97993	8.77046	9.35571	8.27282	8.60673	8.23399	8.2996	8.47597	7.26656	7.64431	7.26642	7.57658	7.79633	7.11233	7.39452	6.96339	5.87022	7.56968	8.5575	8.64999	7.84429	8.04534	8.2651	7.58182	7.29934	6.90276	7.0768	6.91876	6.78251	7.01419	7.04875	6.85007	6.64403	6.5981	6.7089	5.2764	8.14508	6.61814
1500	7894284	---	8.40647	8.71616	8.92565	8.42265	8.48453	7.77006	7.81112	7.81095	8.07463	8.20725	7.0085	6.10828	6.85252	7.41405	7.86078	6.73554	6.91173	8.18788	6.95498	7.09019	8.43774	7.9023	8.73671	7.92114	8.54801	8.13271	8.51849	8.25812	7.48722	7.86461	6.06451	7.81521	7.72896	7.78077	5.93257	8.41738	6.85139	4.65447	6.75861	7.72016
1501	7988753	SPPL2A	6.46815	7.20749	7.32936	7.3049	7.34613	5.32345	5.6624	6.08591	5.9245	5.99238	5.00072	5.12363	5.1293	5.21262	5.21046	4.54522	5.66321	4.4774	4.76314	4.97307	7.09589	7.3191	7.49116	7.429	6.88336	6.51755	6.216	5.90409	6.45068	5.901	5.6212	5.78976	5.63571	5.49712	5.38316	4.91986	4.92855	4.71262	5.66	5.42222
1507	8058127	CLK1	9.66388	9.51642	9.58848	9.47382	9.69112	8.11859	7.99071	8.02638	8.46451	8.24612	8.11585	7.64553	7.55201	7.8317	8.03074	7.69145	7.8292	7.88763	8.04162	7.75458	10.0046	10.0315	9.84841	10.1215	10.0134	8.44838	8.26125	7.84019	7.92489	7.97933	7.78538	7.68905	7.74748	7.62015	7.54058	7.13775	7.53613	7.17029	8.35114	7.51147
1510	7952984	---	7.22161	7.80605	7.76903	7.46849	7.69482	6.55956	5.46998	4.61237	6.88297	5.97036	5.71669	5.27574	4.94442	5.28812	6.09912	4.6719	5.68616	5.76222	5.375	6.88821	6.68899	6.88431	7.43347	6.64387	6.12146	6.49244	5.79161	7.10804	7.39365	6.75497	5.10922	6.69219	5.5164	5.92008	6.59488	4.88463	5.37482	6.25197	6.37357	5.29178
1516	7894462	---	6.51301	6.79672	6.34007	6.32867	7.51165	6.40138	7.39025	7.41172	6.36735	6.02478	5.03099	5.7299	5.0575	5.63012	7.14724	5.01806	4.00278	6.02144	5.33264	5.327	6.53763	4.94754	7.13425	6.6379	6.69878	5.68053	6.9523	7.69449	6.92589	6.2464	5.17168	5.96806	5.13481	5.66469	6.07172	5.93651	7.13166	4.86369	5.9849	4.3909
1519	7995237	AHSP	6.82209	6.10655	6.3222	6.23018	6.56929	8.29539	8.17425	7.75762	7.89062	8.68519	8.37113	7.323	8.19901	8.32528	8.02317	7.96624	8.18624	6.94899	7.71333	8.65881	6.87198	6.13198	6.06265	7.50821	7.06657	8.3315	7.79352	7.52763	8.43258	7.70476	8.88734	8.31013	7.68537	8.80478	8.77678	8.88739	8.6316	6.28463	8.51983	9.12752
1520	7938293	SNORA45	6.5804	6.16467	6.07904	6.87873	6.22766	8.14922	7.08945	7.83777	7.80464	8.23381	8.24686	6.80554	7.79218	8.39168	8.38967	7.75146	8.43919	8.24182	8.38574	7.93679	8.01267	7.01185	7.8112	7.00933	7.16509	8.53363	8.48206	8.18838	7.42581	8.38058	8.8521	8.79506	8.62926	8.18659	8.71374	8.59113	8.49904	4.89359	7.5292	8.71038
1523	8068522	TTC3	7.22562	7.36218	6.92739	6.85509	7.31198	6.02902	6.7257	5.73181	5.93345	6.53227	5.60356	5.66703	5.443	5.8564	6.14872	5.84065	6.49927	5.95509	4.57866	5.67237	8.03157	7.42966	7.31142	7.42835	7.54273	6.32636	6.3401	5.67023	5.31436	5.73266	4.87956	5.05593	5.3755	4.58177	5.42324	5.24577	5.35591	4.86885	5.76288	5.1067
1525	7902822	PKN2	9.09342	8.98502	9.16869	9.50004	9.33761	7.95326	7.71249	8.03689	8.50389	8.21485	7.28709	7.42189	7.40259	7.84613	7.71436	7.29753	7.72058	7.67609	7.79061	7.58914	9.63675	9.24255	9.50856	9.78505	9.14154	7.93767	8.33077	8.03614	8.22575	7.58223	7.18484	7.27711	7.62626	7.8404	7.68535	6.93664	7.36883	5.48831	8.71438	7.27186
1530	7954419	ETNK1	6.4566	6.21787	6.42306	6.53638	6.8195	5.18442	5.3306	4.92455	5.2765	4.79929	4.64186	4.76122	4.83993	4.87448	4.75004	4.63747	4.5504	4.66728	5.25359	4.85006	7.34019	7.44412	7.3541	7.14488	7.24234	5.77683	5.82106	5.29324	5.22004	5.35635	4.88899	5.02132	5.45543	5.0792	5.12933	4.80791	4.98051	4.37959	5.09343	5.05791
1532	7918550	---	7.15177	7.44466	7.45346	7.72274	7.25941	5.48917	4.44564	5.85194	6.18144	4.97858	4.33697	4.62826	5.10158	4.59303	5.27328	4.67807	4.99619	4.48625	5.43112	5.75813	6.36908	6.70775	6.36512	5.79044	6.0237	5.68924	5.97619	5.54292	5.88324	4.99152	4.98828	5.58236	4.85203	6.20331	4.8806	4.77665	4.83357	5.4184	5.68142	5.20413
1534	7936419	C10orf118	7.40214	7.90767	7.42651	7.84873	8.04377	6.28267	6.58952	6.00907	6.46312	6.28068	6.11025	5.63024	5.70183	6.38819	6.45321	5.189	6.16721	5.52198	6.10132	5.94576	7.52746	7.55932	7.64758	8.03895	8.21786	5.64319	5.58388	5.46299	6.31039	5.33208	5.51178	6.24019	5.92555	5.91689	5.63129	5.60269	5.96564	5.39739	7.05039	5.47498
1535	8113305	CHD1	8.80858	8.47073	8.49919	8.64864	8.64107	7.74617	6.89796	7.01154	8.06075	7.48014	6.94965	6.68885	6.87798	7.06143	7.38576	6.69327	6.92839	6.98235	6.85055	6.82422	9.06237	8.94197	8.6898	8.88907	8.92766	7.07902	6.54834	6.56763	6.96281	6.65265	6.37213	6.81306	6.83442	6.83631	6.57401	6.11977	6.29136	6.89444	7.82327	6.48027
1539	8083592	---	5.17512	5.81083	6.78223	5.65982	6.0227	3.76908	4.5901	3.71048	5.54181	3.64815	4.36957	4.64856	4.62551	4.37696	4.20268	4.72338	3.50501	3.9529	4.59748	4.01298	6.78655	6.04689	6.21248	4.59246	4.81912	5.28516	4.11527	6.02742	3.80955	4.85666	5.24142	4.43007	4.51654	4.33085	4.04584	4.34183	4.05582	6.40159	5.67423	4.36207
1541	8078270	RPL15	10.1197	10.1702	10.0527	9.86812	10.562	9.52944	10.0309	9.79716	9.71252	9.71718	8.96028	8.81146	9.21357	9.13584	8.95777	8.46368	8.74628	8.61002	7.86608	9.19396	10.9997	11.0351	10.8903	10.8536	10.7844	10.3922	9.98333	10.0129	9.41509	9.11733	8.92704	8.93374	9.69135	8.55454	8.78857	8.73833	9.28494	6.68276	9.36801	9.40804
1544	7916592	MYSM1	7.51368	8.04458	7.30043	8.06022	8.30407	6.86406	6.49158	6.48724	6.72718	6.90418	6.16821	5.85938	5.68009	6.65577	6.49965	6.02192	6.99116	5.80788	6.33821	6.41694	8.41279	8.32234	7.94778	8.23017	8.41351	7.17426	6.64636	6.66873	6.12564	6.37163	5.53474	5.66898	6.56708	6.35731	5.85829	5.82623	6.03907	5.06262	6.68504	6.22084
1548	8096463	SMARCAD1	5.54533	6.2897	5.53471	5.49578	6.02914	4.62809	4.5263	4.19384	4.09219	4.15687	4.17342	4.20041	3.98016	4.3675	4.09891	3.83432	4.01722	4.25292	4.10866	4.19881	7.03562	6.41556	6.19245	5.96267	6.67818	4.79688	4.09168	4.13473	3.86685	4.69388	4.10719	4.03949	4.12295	4.26065	3.84661	3.89769	4.24515	4.39723	4.54803	4.48125
1559	7946703	COPB1	8.10857	8.14034	8.07513	8.11153	8.19354	7.21256	6.82199	6.47987	7.00858	7.02533	6.09463	6.18144	6.30767	6.49054	6.55106	5.47044	6.26211	6.28084	6.21917	6.37509	8.35247	8.35686	8.29101	8.35928	8.65431	7.36914	6.86411	6.73308	6.86836	6.86588	6.34825	6.27052	6.06566	5.98815	6.42373	5.87786	6.02008	5.61864	6.18534	6.71115
1560	8160238	PSIP1	8.42388	8.42279	8.10864	8.24431	8.50458	7.54533	7.27298	7.25877	7.21182	7.48877	6.53937	7.04827	6.21564	6.75477	6.9251	6.83077	6.76302	6.31018	6.80469	6.81687	8.55059	7.81011	8.04975	8.10313	8.10212	6.87851	6.13948	6.15468	6.68158	6.08341	5.92642	6.03803	6.53317	5.94326	5.61007	6.21396	5.77397	6.65791	6.95549	5.16036
1561	8169541	DOCK11	8.65424	8.88194	8.79983	8.76815	8.70548	7.82209	7.50974	7.64359	7.74711	7.74136	7.11851	6.90103	6.46701	7.31779	7.5852	7.354	7.64433	7.15622	6.94733	7.27768	8.95284	8.66463	8.8782	9.15814	8.99733	7.5734	7.63635	7.60936	7.59691	7.65023	6.95624	7.50933	7.4189	7.01427	7.17737	6.45665	7.00937	4.4532	7.82164	7.44421
1565	8120758	SENP6	7.7435	8.00586	7.70324	7.72199	7.56387	6.65497	6.70174	6.15912	6.61116	6.34395	6.14197	6.19077	5.58124	6.02703	5.84633	5.52216	6.15349	5.60672	5.60793	5.59683	8.08067	8.15548	7.56702	7.58094	7.72386	6.61439	5.96829	5.93425	5.88716	5.96089	5.66635	6.0665	5.65529	5.50231	5.74315	5.0703	5.46157	5.61373	6.36384	5.51576
1566	8127698	PHIP	7.81738	7.88157	8.13607	7.81315	7.96118	6.77466	6.5097	6.44773	6.91221	6.95528	6.68792	5.81961	6.49753	6.58983	6.46393	6.31444	6.45955	6.51919	6.07331	6.29288	8.37483	8.23077	8.34347	8.45206	8.4276	6.7449	6.36744	6.17576	6.31547	6.36184	6.1329	6.41834	6.57124	6.08806	5.84618	5.44545	5.88446	5.05552	6.98696	5.77072
1569	7895578	---	7.9664	7.67587	7.94475	7.39498	7.75725	6.95461	7.31316	7.82324	6.69542	7.02424	6.36654	4.77277	6.97287	5.79057	6.53244	6.79091	6.01082	5.94674	5.35049	6.14204	8.16244	7.54736	7.74698	7.22528	7.07579	7.8209	7.76152	7.24352	6.83391	7.04325	6.49008	7.18597	7.05324	6.40376	5.90235	8.33876	4.99151	5.38029	6.92282	8.02336
1570	8047174	SLC39A10	6.61471	6.44377	6.8567	6.68223	6.80603	5.63853	5.36162	4.80541	5.09747	5.81741	4.69708	4.8811	5.06615	5.26892	5.69756	5.1253	4.75359	4.74854	5.53191	5.14016	8.01421	7.18185	7.34838	6.69861	7.50742	6.3868	5.8316	5.63415	4.90212	5.66159	5.50914	5.94187	5.20383	5.47361	4.81616	4.84308	4.94637	4.75918	5.60897	4.63653
1572	7896259	---	6.47677	7.22328	7.11469	6.51647	7.11801	6.51024	6.14682	6.06369	7.0453	6.55252	5.77356	8.35449	5.76936	6.40613	6.22361	6.00275	4.94855	4.99141	5.10983	5.7186	6.91434	7.93082	8.34524	6.62998	5.9076	7.88507	7.28049	7.47259	7.03589	6.34083	7.39009	7.6206	6.50126	5.61683	6.66547	5.69464	4.74378	5.67389	6.85619	6.5042
1575	8151711	NBN	6.55306	7.05435	6.86488	7.02341	6.76973	5.8083	6.42016	5.92577	6.22461	5.62758	5.50906	5.17645	5.21579	5.74371	5.68124	4.89275	5.31198	5.28841	5.45254	4.6218	7.3233	7.33567	7.6732	7.45013	7.70992	5.58585	5.35403	5.32027	5.40066	5.4024	5.10945	4.85839	5.10629	5.30593	4.93319	4.80054	4.8892	5.28493	5.70523	4.92123
1579	7894009	---	5.98464	6.33377	5.97117	6.31445	6.47123	7.24371	7.0827	7.30145	7.16931	7.82472	7.17741	9.08348	6.32751	7.36127	6.75992	7.36848	7.07433	7.56715	7.54018	7.7327	6.1747	6.56805	5.78998	6.27248	4.59915	7.29526	6.68703	7.23836	7.8472	5.5537	7.79025	7.17322	6.66384	7.43605	6.3435	7.8856	7.0451	4.6192	7.8787	7.77388
1582	7894584	---	9.57985	9.4777	9.333	9.71609	9.54698	11.2795	11.592	11.439	11.0389	11.2533	11.8992	12.5202	11.6636	11.2948	11.6924	11.1167	11.4695	11.0703	12.2166	11.4213	9.76912	9.52611	10.3066	10.2933	9.94159	11.0869	11.013	11.0414	11.6834	11.2428	11.4929	11.635	11.3086	11.6322	11.7324	11.8908	11.6487	12.9064	11.8853	11.3892
1589	8099834	TLR1	7.1419	7.4766	7.92458	8.22475	7.59845	6.85957	6.82038	7.48334	7.74162	6.10931	5.96048	6.22907	5.6109	6.51942	5.54916	5.71074	6.11786	6.16842	6.55889	5.98248	8.42054	8.45975	8.31957	8.95006	7.65898	7.18592	6.88452	7.27342	7.63708	6.25522	6.0824	6.76898	6.72613	7.02686	7.57529	6.29145	6.36657	5.78061	7.47194	5.94655
1595	7943424	BIRC2	6.94546	6.47608	6.87914	7.14441	6.94735	5.76638	5.78805	6.31708	6.14611	6.04975	5.43191	5.30564	5.66914	6.0978	5.24318	5.32586	5.83994	5.49079	5.92711	5.57947	8.08125	7.71106	8.06253	8.97262	8.14308	6.62964	6.4305	6.73581	7.42113	6.85127	5.89967	6.68161	6.39935	7.43763	7.04207	6.17974	6.43601	6.04362	7.65918	6.36994
1598	7926283	PRPF18	7.24891	7.52478	6.86588	7.22424	7.07257	7.05884	6.4634	6.27402	6.41333	7.18074	6.04262	5.67889	5.58939	6.37596	6.13302	6.42023	7.16068	6.13664	5.95594	6.13502	6.67562	6.76074	6.5698	6.07995	6.89383	5.54483	5.65877	5.0382	4.59473	4.35955	5.02129	5.11691	5.01747	4.43422	5.33733	4.33119	5.27912	5.22175	6.26422	5.05686
1599	7893238	---	8.2652	8.92077	8.88552	8.62425	8.93955	8.08115	8.00885	7.25559	8.52928	8.01053	6.58439	7.68264	7.17772	7.36038	8.15896	6.33489	6.79152	6.4539	7.53117	7.69364	9.24691	9.62948	8.7291	8.93913	9.13741	8.45952	8.71975	8.10057	6.95335	8.41454	7.34686	7.63098	7.56984	7.22728	7.50047	8.13613	7.76866	5.72267	6.72529	7.92306
1602	8104738	SUB1	7.8595	8.29335	8.1497	8.03037	8.83932	7.56849	7.32924	7.50307	7.65462	7.63569	6.34524	6.94305	6.39827	6.87153	6.56809	5.27716	6.50458	6.52117	6.26043	6.50591	7.4354	7.96011	7.43161	6.87772	8.11367	5.87921	6.29895	5.79857	6.10142	5.76386	5.38215	6.26084	6.29343	6.5015	5.84967	5.87462	6.2984	6.03627	7.05305	5.81072
1603	7951435	AASDHPPT	5.17503	5.39975	5.49023	6.22581	4.99564	4.15553	3.702	4.26075	4.01468	3.70433	3.7323	3.58313	3.90192	3.73505	3.95611	3.81269	4.03826	3.61318	4.08178	3.60169	6.59812	6.83942	4.96603	5.88355	6.02003	4.35636	4.07642	4.24694	4.05727	3.7406	3.78653	3.72115	3.82101	4.07619	3.77876	4.0305	3.89423	4.38909	3.81371	3.87746
1605	8155422	CBWD5	8.25578	8.07174	8.09352	7.70163	8.72932	7.42384	6.95271	7.47466	6.72305	7.16459	6.61361	6.1207	6.59248	6.88128	6.44717	6.13143	6.69985	6.47038	5.90808	6.2524	9.0379	8.4428	8.38803	7.93459	8.04641	7.58789	7.06166	6.85815	6.37459	6.49294	6.29973	6.64577	6.62732	6.34097	5.33828	6.21981	6.1561	5.76971	6.69108	6.28336
1607	8130567	TCP1	9.86987	9.90191	9.72912	9.4435	10.2778	9.44975	9.57129	9.19686	9.02747	9.25038	8.85136	8.99627	8.54581	8.94748	9.03665	8.73127	8.93067	8.45801	8.50539	8.72905	10.098	10.3937	9.97816	9.67581	10.1028	9.1659	9.0416	8.70714	8.78651	8.72598	9.01362	8.4337	8.39305	8.01365	8.7491	8.35717	7.91118	5.09947	8.52223	8.32458
1619	8150689	---	7.16096	6.77735	7.96154	7.52095	7.94136	8.98616	9.72188	9.11163	9.05241	9.07329	9.10212	9.55021	8.72092	8.61053	9.12752	8.44829	9.29328	8.88786	10.232	9.98785	8.26833	6.76404	8.08144	8.79069	6.58746	9.11895	8.75273	8.89268	9.12375	8.25322	9.1842	9.28088	9.38122	9.16416	9.05874	9.6676	9.56979	10.2988	8.90793	9.05597
1623	8098193	---	5.24558	5.75668	5.07173	5.55982	5.65972	3.60677	3.6411	3.87424	4.16828	3.97072	4.10322	4.098	3.37105	4.30692	3.87411	3.41338	3.6627	3.81047	3.65858	3.62558	6.18803	6.80757	5.67813	5.91393	5.43141	4.20035	3.88612	5.34722	4.21518	3.47331	3.83736	3.39029	4.31937	4.80868	4.45106	4.19505	4.0743	3.63513	4.47126	4.5509
1630	7914212	SNORA61	6.80017	6.09768	6.52187	5.85223	7.1534	5.31616	5.55316	4.24148	4.80433	5.83427	4.27159	4.24945	4.50167	4.58998	4.76975	5.8577	3.8951	4.81696	4.2217	5.2425	6.59085	6.68401	5.72725	5.24476	6.48974	5.87999	4.75455	5.14998	4.18217	5.50666	4.37202	4.24761	4.02403	4.16916	4.79638	4.71272	5.98849	4.96335	4.58563	4.96759
1637	7895886	---	9.56237	9.63972	9.71209	9.51608	9.84117	9.37984	9.18951	9.59648	9.5404	9.15545	8.83064	7.63685	8.1624	8.08482	8.70458	8.02004	8.04027	8.27552	8.43521	8.65886	10.238	10.1897	10.0544	10.4669	10.1495	9.48437	8.83182	8.61063	9.25115	9.17855	8.54382	9.08782	8.41496	8.14469	8.96903	7.94106	8.37023	5.83621	8.83952	8.43607
1642	7894020	---	6.17764	6.3517	8.00757	6.23323	7.09585	9.13281	8.02313	7.40718	6.92407	6.95102	6.75307	7.27259	7.13241	6.82977	7.26426	8.3164	7.95049	7.70807	8.27947	8.49036	6.7142	5.7837	6.76025	6.9841	6.02562	8.71041	7.09719	8.38247	7.222	8.0972	8.96514	7.94812	8.36491	6.55115	7.84632	8.18906	9.1156	7.90379	7.83823	8.5257
1646	8146216	VDAC3	7.46822	7.77938	7.38521	7.79495	7.7512	6.8519	6.8704	7.42217	6.99509	7.15019	6.39197	7.45676	6.53547	6.42477	6.70721	5.93513	6.11714	6.02241	6.97361	6.79665	7.54193	8.04476	7.67912	7.31791	7.8403	6.81226	6.63593	6.48142	5.76886	6.36236	6.154	6.27913	6.20115	5.81217	5.96496	4.13958	5.87322	4.05219	6.30369	6.71658
1647	8151101	MYBL1	8.20328	7.98627	7.60285	7.58794	9.1633	7.19092	6.76968	6.64551	6.71885	8.01519	7.02809	6.92159	6.05415	7.46842	7.48962	6.88728	6.83225	6.43616	6.43162	7.23672	8.62807	8.50165	7.95625	7.60392	8.82672	7.32537	6.36564	6.5322	6.66908	7.03896	6.10997	6.62896	6.24939	6.09527	5.63811	6.10988	5.48952	5.86081	6.56238	6.94434
1650	7947674	---	6.73959	4.8428	5.04807	5.46148	5.52584	7.3273	7.83659	7.35226	6.95561	7.01094	6.91406	7.08881	6.91969	6.78134	7.04877	6.5212	6.78366	7.05697	7.03362	7.60189	6.49564	5.24437	5.56968	4.75229	5.71847	7.17504	6.5698	6.71772	5.72934	6.01631	7.11831	7.04003	6.76986	6.47707	6.0602	6.95532	7.03024	9.20412	7.39426	7.00774
1656	7969390	PIBF1	6.54098	6.46055	6.03429	5.54321	6.86246	5.14119	4.04853	4.45681	4.77365	4.95354	4.21685	4.29119	4.52709	4.0849	4.62148	4.57164	4.48574	4.26732	4.16234	4.08759	6.74127	6.10235	5.89991	5.87108	6.42389	4.36084	4.31231	4.24873	4.00026	4.69164	4.23422	4.26257	4.43278	4.14514	4.17232	4.1366	4.04868	4.42488	4.99214	4.43112
1657	8043861	EIF5B	7.94744	7.82681	7.98572	7.31682	7.89909	6.82762	6.46463	6.31083	6.60925	6.67912	6.34837	6.74928	6.82322	6.55995	6.90233	6.3788	6.1999	6.27668	5.53029	6.48831	7.05784	6.81855	6.73947	6.24051	7.07766	5.78295	5.31881	5.24593	5.70782	5.12636	5.09697	4.58115	6.16134	5.37643	5.34505	4.93746	5.61849	5.67539	5.76282	5.0029
1659	7919436	PPIAL4A	11.1593	11.3196	11.4419	11.329	11.4196	11.0391	11.1307	11.143	10.9854	10.9938	11.0793	10.1276	10.3863	10.9154	10.6621	10.2341	10.3746	10.6695	9.77779	10.7378	11.0687	11.0558	10.9209	10.5554	10.8283	10.7896	10.7341	10.5817	10.3009	10.4584	10.3563	10.4886	10.8239	10.1191	9.99006	10.1249	10.1717	5.82639	10.2521	10.6498
1664	8092957	---	7.67786	8.33495	8.68094	8.07614	7.60213	6.63605	6.69566	5.56938	6.09067	6.86076	6.20307	5.10807	5.09836	6.32067	6.80489	5.96361	6.06464	6.29332	7.40686	5.62868	6.57008	7.38262	7.10815	7.31888	5.74235	6.32302	6.26229	6.07718	6.09775	5.36264	5.40742	5.54913	6.06065	6.3833	5.42277	6.74493	6.20128	5.47671	6.94343	5.72735
1666	7965064	OSBPL8	8.75295	8.86464	8.62935	9.12629	8.84225	8.02727	8.35357	7.74088	8.6875	8.12915	7.64584	8.0819	7.76634	7.53558	7.60832	7.09757	7.68497	7.37519	7.66393	7.66839	9.48352	9.4224	9.13686	9.63469	9.1972	7.79756	7.50881	7.30332	7.49957	7.53275	6.65027	7.487	7.36071	6.99335	7.02455	6.46067	6.9314	6.11989	7.71456	6.70252
1669	8130032	FBXO30	6.69419	7.8146	7.34064	7.30661	7.69197	5.80094	6.11166	6.65218	6.29898	6.79129	5.76657	5.32573	5.64322	6.17467	6.37932	5.57932	5.72931	6.00854	6.34401	5.82948	7.98861	8.43188	8.06778	7.9706	8.33461	6.83847	6.4747	6.95673	6.11745	6.44085	5.84751	6.31858	6.36553	5.58134	5.30695	5.81016	6.64437	5.19557	6.92171	7.0216
1670	7894182	---	4.93632	6.62536	4.80839	5.02843	5.69416	3.54702	4.09485	4.10015	3.58792	3.5541	3.17871	4.04196	4.7272	3.62029	3.58856	2.91258	3.71025	3.25103	3.22623	3.09726	4.25527	5.68447	4.84601	5.199	4.99488	4.99877	3.58144	3.58009	3.69749	3.51283	3.28181	3.40633	3.34904	3.52399	3.6633	3.00647	2.92979	3.3431	4.44134	3.61292
1674	7908330	C1orf27	6.26847	6.26143	5.7023	5.73023	6.72721	5.16365	4.54002	4.71576	5.35198	5.1338	4.40577	4.03975	4.74657	5.16119	4.43373	4.04014	4.48807	4.47201	4.74981	4.61315	7.01103	6.94098	6.06279	6.41093	6.51378	5.38044	5.16317	4.68668	4.87654	5.16519	4.37605	4.33249	4.76936	4.36208	3.94535	3.79388	4.14035	4.26505	5.27479	4.4532
1675	7971422	ZC3H13	7.61745	7.79082	7.86799	7.70578	7.6785	6.74982	6.61436	6.15564	6.54893	6.6705	6.20572	6.12721	5.96621	6.8296	6.66828	6.63848	6.10186	6.29849	5.82659	6.64397	7.15631	7.03695	6.5162	7.08647	6.7401	5.37377	5.07574	4.75259	5.4269	5.22834	5.34423	5.54158	5.51067	5.301	5.40598	5.09085	5.60221	4.88564	6.30642	5.04831
1678	7958130	HSP90B1	10.5524	10.8818	10.7474	10.4961	10.8195	9.72522	9.72506	9.43329	9.47966	9.46681	9.38103	9.56105	9.26235	9.31165	9.47024	9.43994	9.56937	9.41906	8.62468	9.32704	10.0365	10.1894	9.9375	9.5262	10.1572	8.57114	8.66148	8.3593	8.06472	8.19016	7.98956	8.67726	8.87812	8.13499	7.89042	7.74301	8.46017	9.15108	8.95856	7.58265
1679	7895123	---	12.8571	12.9431	12.8644	12.5881	12.5104	11.3164	11.109	10.8607	11.4751	11.6246	11.4483	11.2561	10.4239	11.217	11.4404	10.2991	10.6033	10.9982	10.1426	10.955	12.6961	12.0193	12.1929	11.8936	12.228	12.2364	11.7806	11.3873	11.3737	11.317	11.7072	11.2437	11.4738	11.1434	10.8272	11.6826	11.1598	8.19487	11.384	11.2543
1683	7892829	---	9.59414	9.31055	9.21436	8.92252	9.28725	8.69001	8.94356	8.7215	8.55058	9.26054	8.83701	9.3866	8.44867	8.53518	8.94806	8.63415	8.81376	8.31767	7.78763	8.62401	10.1628	9.66652	9.88056	9.64222	9.21475	9.24192	8.8393	8.37766	9.08435	8.09535	8.36694	8.43495	8.20322	7.91803	7.68448	7.65209	7.77772	4.80926	8.87637	8.32153
1687	7933877	JMJD1C	8.96975	9.32711	9.2267	9.58182	9.21511	7.68576	7.73325	8.08576	8.75362	8.23518	7.82814	7.90915	7.64682	8.17567	7.75007	7.42607	7.46593	7.88576	8.15262	7.52576	9.74832	9.56028	9.6051	10.0109	9.49551	7.99716	8.09621	7.86852	8.02422	8.01109	7.1184	7.4736	7.85081	8.0497	7.85523	6.93562	7.14513	6.37517	8.91229	7.36327
1689	7892978	---	5.37353	4.2913	5.73043	4.96291	5.5997	5.77287	6.5777	6.37017	6.99941	6.46586	6.87149	6.60481	5.11885	5.84338	5.68247	7.1672	7.44554	7.26447	6.85278	7.37661	6.05243	4.21332	6.03822	5.27272	4.72362	6.2975	5.62537	5.70937	4.91742	4.98215	6.06288	5.82513	7.3009	7.32758	6.41992	7.21259	6.64602	6.55885	6.13426	5.65488
1690	7895260	---	5.37353	4.2913	5.73043	4.96291	5.5997	5.77287	6.5777	6.37017	6.99941	6.46586	6.87149	6.60481	5.11885	5.84338	5.68247	7.1672	7.44554	7.26447	6.85278	7.37661	6.05243	4.21332	6.03822	5.27272	4.72362	6.2975	5.62537	5.70937	4.91742	4.98215	6.06288	5.82513	7.3009	7.32758	6.41992	7.21259	6.64602	6.55885	6.13426	5.65488
1691	8051882	LRPPRC	7.13435	7.35281	7.10226	6.91604	7.12866	6.20728	5.71125	5.97065	5.5795	6.09734	5.48632	5.30993	5.20644	5.77345	5.6928	5.12761	5.25194	4.99901	5.13425	5.95376	7.9021	7.617	7.58652	7.32015	7.37862	6.51261	6.11857	5.62343	6.13523	5.65354	5.50455	5.27432	5.67623	5.24465	5.36785	5.11039	5.13016	4.73836	5.97861	5.39108
1692	8008885	MIR21	9.43389	9.32813	9.07059	9.42624	8.94001	9.94446	9.49	9.74019	9.65446	9.77595	10.5288	8.95731	10.7863	11.0696	10.6309	10.5757	10.995	11.3617	11.2357	10.8284	9.57733	9.26234	9.89346	9.55079	8.80833	10.8509	10.8909	11.1804	10.8686	10.5854	11.0456	10.9626	11.2007	11.27	10.9585	11.0082	11.033	7.98596	10.887	10.7232
1697	7894012	---	9.70141	9.43658	9.89236	9.43253	9.54021	9.17574	8.55297	8.60969	8.61103	8.75697	8.38244	6.90245	8.63157	8.49982	8.54144	8.56096	8.24576	8.13504	7.52501	8.52311	9.39019	8.89033	8.87187	8.60083	8.90128	7.7542	7.80996	8.36942	7.60318	7.43788	6.67437	7.47805	8.39836	5.62292	7.94018	7.8607	7.74986	8.19893	8.49171	7.03685
1702	8083094	RASA2	7.67334	7.3339	7.61442	7.31095	7.27186	6.57146	5.97401	5.92886	6.28913	6.52469	5.94515	5.47903	5.28441	5.82533	5.23829	5.52597	5.75874	5.35577	5.33366	5.53899	8.29053	7.94883	7.61862	7.95783	7.56906	6.83819	5.75022	6.34748	6.59785	6.21744	6.08707	6.24127	6.15983	5.7347	5.73224	5.50401	5.4032	5.69252	6.41027	5.92736
1703	7895481	---	9.66051	9.43069	9.37157	9.48242	9.63349	8.87818	9.53829	9.28727	8.92265	9.81164	8.56788	9.33976	8.78583	9.07073	9.46655	8.49325	8.30048	8.7433	7.7565	9.72257	9.49569	10.2773	9.81012	9.54021	10.2774	9.70348	9.86998	9.872	10.3532	9.99073	8.91518	9.22235	9.28676	9.49395	8.91661	9.6872	9.07832	5.08451	8.65115	9.36637
1704	8129317	SERINC1	9.6859	9.65058	9.5325	9.94084	9.73128	8.75905	9.06211	8.42198	9.09198	8.81512	8.63225	7.83653	8.28078	8.41534	8.3923	7.54581	7.76038	7.89841	7.98962	8.2679	9.72997	9.63172	9.79387	9.73763	9.81935	9.13692	8.85126	8.59573	9.18539	8.77547	8.1877	8.26289	8.24921	8.66153	8.57826	8.19215	8.09744	5.29967	9.39778	8.5427
1705	8049538	LRRFIP1	7.78517	7.33826	7.77206	7.71397	7.49256	8.56386	7.93438	8.2425	8.62413	9.03687	8.86621	8.9345	8.99779	9.32892	9.37365	9.57669	8.89203	9.0817	8.12099	9.09124	7.01422	6.52893	7.66892	7.0568	6.68349	8.37391	8.45702	8.9372	8.61601	9.22097	9.28695	9.66432	9.33108	8.61655	9.11954	9.80058	9.24777	7.00737	8.18742	8.74704
1708	7928821	---	6.48559	5.69579	6.43484	6.82793	6.83643	4.05008	4.35314	3.68185	4.61623	4.18598	4.1071	4.79181	3.97233	4.06366	3.81696	3.94667	4.44203	3.88509	4.18386	3.80114	5.1211	4.23914	4.48594	5.66817	5.42877	4.52351	4.53624	4.50474	5.46587	4.86241	4.24432	4.276	3.85462	3.99794	4.56284	3.55098	3.99931	5.45888	5.06624	4.34685
1709	7893258	---	7.27181	6.57196	5.75455	6.08828	6.18811	5.0539	4.01281	6.32731	4.236	5.66808	5.04246	4.31597	3.89201	4.74626	5.92591	4.8386	4.83251	5.11298	3.73583	4.52142	5.65692	6.30106	6.45002	5.49658	5.58397	4.41981	5.9983	4.97831	5.0174	4.97783	4.08296	4.80675	4.64378	6.05497	4.84027	5.28412	3.40116	4.74376	4.90254	5.871
1713	8112558	GUSBL1	9.61396	9.79915	9.51573	8.67214	8.76274	9.48956	9.25709	9.36708	8.64194	8.74614	8.90691	8.64705	8.82967	8.21658	8.55273	9.06668	8.50706	9.21631	8.23517	8.6847	9.80333	9.48312	9.30442	8.8918	8.86317	9.35859	9.00458	8.63189	8.59594	8.43214	8.50603	7.79485	8.515	8.07434	8.48512	8.818	8.35679	4.25236	8.54153	8.29346
1717	8160531	C9orf72	7.14875	7.78148	7.49489	8.22473	7.65695	6.64149	6.44334	6.98136	6.93748	6.61545	6.49385	6.23867	6.24553	6.78775	6.49239	5.66511	6.13932	6.86788	6.56624	6.01511	8.57012	8.89837	8.89667	9.06649	8.7076	7.48732	7.30778	7.96277	7.26066	6.40432	6.19167	7.08001	7.39912	7.03355	6.49936	6.59072	6.84137	5.98485	7.19505	6.86852
1718	8008493	LUC7L3	9.44537	9.45696	9.4677	9.00525	9.582	8.27133	7.95082	7.29435	8.21939	8.30068	7.69868	7.22471	7.22282	7.91203	7.74953	7.37105	8.16546	8.03801	8.08046	7.90644	9.34149	9.39521	8.58326	8.51733	9.32506	7.69184	6.8338	7.40316	7.3175	7.06691	7.06152	6.93934	7.3158	6.97177	7.21346	6.89099	7.00425	8.55443	7.76838	6.99364
1720	7896283	---	3.60151	2.98269	6.14195	4.83558	4.39515	2.91469	2.82628	2.96178	2.99866	3.06683	3.85315	3.04939	3.00248	3.26497	3.04644	3.01139	3.79201	3.66903	3.07633	2.82198	3.28106	4.02351	3.27019	7.18339	3.99101	3.10931	3.68395	3.4033	3.39503	3.20368	3.05749	2.971	3.24178	3.09648	4.08614	3.21525	3.41772	3.02594	3.00889	3.25387
1722	8046604	AGPS	6.91569	7.24662	7.03567	6.77347	7.19613	5.56296	5.95669	5.62148	5.83417	6.69789	5.8389	7.02616	5.48449	5.74867	5.88362	5.00908	5.43602	5.55916	5.53144	5.70623	7.59064	7.33535	7.64361	7.41331	7.31083	5.9742	5.33289	5.79224	4.84239	6.09983	4.69422	5.45462	5.76321	5.07456	5.19879	5.01476	5.53675	5.10671	5.23189	4.97257
1724	7988605	COPS2	5.7735	5.40491	5.18437	5.14256	5.80265	4.42672	4.01573	4.04582	4.47263	4.56047	3.72897	3.56066	4.20595	4.24728	4.24464	3.92254	4.13397	3.81262	3.70395	3.98101	6.6645	5.77374	6.05243	6.33537	6.90234	4.38474	3.94249	4.28888	4.94501	4.49381	3.86882	4.26431	4.68459	4.31228	4.2871	4.13549	4.10684	3.83554	5.70121	4.60907
1726	8042601	ZNF638	8.17173	8.28698	7.67087	7.90121	8.29899	7.01524	6.62629	6.40944	7.07563	6.83001	6.90677	6.9085	6.35571	6.85955	6.85737	6.47021	6.57207	6.56125	6.55258	6.73559	8.36166	8.53213	7.84572	8.08766	8.50934	6.36637	6.38861	6.31625	6.29953	6.54394	5.49164	6.20065	6.29496	5.86446	6.18857	5.55501	6.32774	5.26695	6.86179	6.03619
1730	7919580	LOC440570 // LOC440570	9.28097	9.2011	9.08387	8.56352	9.08545	10.2668	9.47381	9.9653	9.58003	10.3692	10.242	9.76005	9.88185	10.3925	10.5893	10.5518	10.5076	10.4177	9.88809	10.529	8.67329	8.41162	8.98902	8.45824	8.60821	9.98929	9.89798	10.1896	10.4229	10.3622	10.4838	10.242	10.2647	9.42406	9.77377	10.3057	10.0173	6.24307	9.29835	10.4074
1731	7919596	LOC440570 // LOC440570	9.28097	9.2011	9.08387	8.56352	9.08545	10.2668	9.47381	9.9653	9.58003	10.3692	10.242	9.76005	9.88185	10.3925	10.5893	10.5518	10.5076	10.4177	9.88809	10.529	8.67329	8.41162	8.98902	8.45824	8.60821	9.98929	9.89798	10.1896	10.4229	10.3622	10.4838	10.242	10.2647	9.42406	9.77377	10.3057	10.0173	6.24307	9.29835	10.4074
1733	7892855	---	8.33793	8.36896	7.59838	7.43594	7.61555	8.53049	8.00977	8.6904	8.79748	8.89077	9.03209	7.77498	8.68987	9.02377	8.19702	9.12478	8.00728	8.99474	8.20673	8.39198	7.60265	7.31576	7.1179	7.50164	6.02543	9.28236	8.79657	9.35296	8.84301	8.61984	9.54603	8.83051	9.09413	9.00786	9.11529	10.0267	9.03628	6.19946	8.93791	9.41032
1748	7933947	HERC4	7.78429	7.51986	8.0205	7.91794	8.02976	6.17649	6.35805	5.73399	6.23846	6.63808	6.06394	5.68196	5.58336	6.12027	6.07731	5.41267	6.20612	6.24726	6.15314	5.78623	8.12484	7.74983	7.83251	7.82128	7.43568	6.76125	6.38186	6.09688	6.29359	6.21002	5.58129	5.90003	6.43424	5.83457	5.55581	5.73517	5.97255	5.01524	6.78586	5.91782
1749	8023735	TMX3	5.90383	5.63296	5.58614	5.28018	5.91988	4.43567	4.41681	4.32907	4.3235	4.46573	4.30286	3.82977	4.35273	4.39898	4.21105	4.13778	3.94252	4.09912	4.10249	4.04029	6.46794	6.53062	6.63096	6.37776	6.83165	4.96478	4.5961	4.81182	4.24002	4.39833	4.11211	4.41666	4.26504	3.93978	4.21833	4.03692	4.23425	4.22702	4.40188	4.51441
1758	8135211	FAM185A	6.58117	7.43367	6.5646	7.3316	6.52535	4.69498	4.27803	5.3425	5.56207	6.0617	3.95935	5.47662	5.26337	5.40449	5.4055	4.68612	5.22321	4.26671	5.77003	6.08997	6.69305	6.55247	6.22309	7.09865	6.53738	5.70304	6.7866	5.97393	6.15722	5.65754	4.90289	6.0821	4.70729	5.51465	5.57847	5.15333	4.91024	4.45144	5.63813	4.96522
1759	8086752	SNORD13	9.36298	9.83959	9.52206	9.8158	9.47666	11.5352	12.3774	11.5648	11.5336	11.6198	12.0599	11.9787	11.8424	12.0341	11.7251	11.4354	12.2273	12.1465	11.4749	11.8863	10.3985	11.0678	11.0695	10.7937	10.3694	11.7919	12.1399	12.1417	11.1317	11.3696	11.8263	12.3792	12.0385	12.4026	11.7553	12.2503	12.2122	12.1034	11.7378	11.7861
1760	7962013	ERGIC2	5.9542	6.14594	5.95337	6.13067	6.34833	4.95916	4.62266	5.15642	5.60005	4.91669	4.28986	4.38831	4.16575	4.46625	4.47999	4.15885	4.4466	4.28839	4.02624	4.22734	6.5348	6.75637	6.49389	6.78281	6.23819	4.90666	4.89572	4.98074	4.90016	4.283	4.21882	4.2382	4.4328	4.63399	4.6867	4.0862	4.32117	4.17015	5.46915	4.5724
1761	7960728	SCARNA12	4.86876	4.70825	4.40428	4.50714	4.63399	6.68918	5.8883	6.73482	6.28124	6.22632	6.21271	4.97446	6.47764	6.71402	5.69825	6.26068	5.58542	5.09804	7.28541	6.59752	5.06169	4.81686	5.58774	4.93803	4.87463	5.85164	5.80243	5.81194	6.11082	4.78617	6.69348	6.00805	5.64478	6.61013	6.20807	5.26632	6.33755	8.35938	5.26988	6.67828
1763	8083494	MME	8.73079	8.61582	8.24834	9.28803	8.32364	8.20054	8.17922	7.9732	8.8473	8.19777	7.65064	8.04406	7.48525	7.61558	8.0995	7.39928	7.58728	7.32366	7.60405	7.22308	9.22401	9.17695	8.49067	9.56301	8.86242	7.7497	7.90569	6.97149	8.02168	7.17826	6.95067	7.3337	7.08887	7.7832	7.98275	7.10421	6.97582	4.76298	8.13083	7.0528
1765	8045514	SPOPL	7.74069	7.77329	7.58608	8.14636	7.78044	6.53242	7.06163	6.72744	7.56157	6.95074	6.23714	6.32055	5.86501	6.70697	6.11925	6.04463	6.67131	6.72693	6.34772	5.89623	8.50071	8.52575	8.67105	9.06559	8.02347	7.29323	6.97063	7.16874	7.57686	6.62187	6.3354	6.48071	6.87706	7.18651	6.8329	5.57339	6.09004	6.12103	7.815	6.18706
1766	8105633	PPWD1	8.14048	8.33214	8.37422	8.15395	8.88355	7.27004	7.11869	6.67654	6.57311	7.41794	6.9028	6.06709	6.46296	7.36262	7.12493	6.48885	6.74041	6.45834	7.12441	6.79315	8.42074	8.20045	8.1686	7.95548	8.37239	7.17566	7.07794	6.15749	6.21069	6.22962	6.25478	6.37912	6.37902	6.27268	6.51992	5.80201	5.8314	5.93006	7.34039	6.05958
1767	8113064	LYSMD3	5.99015	6.51909	5.87675	6.25748	6.22769	5.37269	5.76476	5.4666	6.08386	5.25764	4.66805	4.62902	4.34067	4.6262	5.28942	3.87427	4.55076	5.15259	4.69829	4.86695	6.96425	6.88975	6.77812	6.63194	7.19478	4.99538	4.77746	5.03693	5.29265	4.91751	4.59047	4.47694	5.28244	3.72077	4.72619	4.43861	4.73675	5.302	5.14997	4.94348
1772	7955890	HNRNPA1	10.3447	10.317	10.2368	9.99247	10.6668	9.39311	9.00227	9.37515	9.33474	9.56664	9.26463	8.96215	8.70229	9.01717	9.41545	8.89852	9.08229	9.26786	8.99293	9.03324	10.3371	10.3875	10.157	9.87188	10.0129	9.45833	9.10886	8.338	8.71226	8.18831	7.73518	8.52041	8.83341	8.7411	7.3448	7.91437	8.01035	6.93995	9.17473	8.47012
1773	8091550	KIAA1328	6.51814	6.02263	5.19133	6.20994	6.04142	5.46979	5.16448	4.39531	5.67815	6.4613	5.17797	5.96322	4.61877	4.9006	4.36445	4.70814	4.7924	4.97663	5.40143	5.36487	6.90157	6.77758	6.15351	5.67173	5.59033	4.64632	4.89429	4.11122	3.64992	4.46448	4.50042	4.06012	4.49439	4.40625	4.41314	4.46273	3.62102	3.69339	4.51066	5.12784
1781	8144812	PCM1	8.8828	8.70652	8.72439	8.393	9.06423	7.98035	7.51007	7.04949	7.72627	8.1686	7.63774	7.42544	7.45719	7.76936	7.93056	7.4382	7.42461	7.6516	7.49032	7.58678	9.19729	8.79687	8.76076	8.57184	8.93204	7.29624	7.18404	6.66821	6.88093	7.04652	6.11158	7.36366	6.7732	6.61608	6.39961	6.36854	6.48685	6.37713	7.91751	6.50376
1782	8174893	THOC2	7.15922	7.30414	7.4671	6.77359	7.57608	5.87969	5.81962	5.63089	5.75987	6.09294	6.07575	5.16641	5.41209	5.89077	6.2591	5.86118	5.94872	5.73874	5.3459	5.90812	7.55106	7.41652	7.45455	6.94285	7.44172	5.88049	5.22014	5.54981	4.97516	5.62094	4.89097	5.79153	5.53994	5.45711	4.67897	4.89611	5.76807	4.63901	6.17802	5.30401
1784	7965359	ATP2B1	8.43613	8.74081	8.80803	9.01795	8.87523	7.52236	7.61163	7.61764	7.88577	8.11724	7.50068	7.3125	7.37331	7.91719	7.72033	6.80892	7.6141	7.13549	7.47393	7.32941	9.16778	9.15023	9.2049	9.21591	9.09155	7.49085	7.005	7.27224	7.62311	7.17853	6.40967	7.28313	7.30815	7.54224	7.2761	6.49153	7.03133	5.63269	7.96402	6.80448
1790	7894405	---	3.64854	3.98512	4.15504	5.16385	6.77925	3.469	5.13825	4.17215	3.78429	3.49402	3.11694	3.86899	3.31659	3.38999	3.12496	3.06147	3.15369	3.43611	3.94721	3.20513	5.48666	4.77204	4.06539	5.99874	4.91625	3.15557	4.27857	3.55744	4.0872	3.52792	3.54488	3.23239	3.41678	3.13469	3.39737	3.27581	3.49272	3.84323	3.14053	3.16705
1795	7942551	---	6.85709	6.47732	6.73939	7.87317	6.87705	5.18047	5.80065	4.68421	6.04487	5.65485	7.23657	4.89005	5.02839	6.23871	4.53435	4.83134	5.34774	5.04293	4.71744	5.41306	6.67725	6.19112	5.654	6.83393	5.45426	6.5523	6.09952	5.50486	5.87122	5.36358	5.59715	5.00098	5.44622	5.92802	4.25539	4.57776	5.21782	4.44957	6.69564	5.12014
1800	8020068	ANKRD12	7.79737	8.27519	8.22032	8.26626	8.0198	6.63436	6.57139	6.98482	7.07403	6.92127	6.51114	5.66418	6.84411	6.57791	6.37832	5.88833	6.13736	6.21988	6.51651	6.47123	8.4924	7.91547	8.25496	7.96901	8.584	6.35377	6.41771	6.46629	6.29164	6.60331	5.95606	5.97738	6.76533	6.39554	5.92912	6.01958	5.9056	6.00654	7.32244	6.37482
1803	7893642	---	11.5158	11.5703	11.767	11.3425	11.5561	10.9011	10.291	10.1894	10.4472	11.0168	10.6617	10.6007	10.8421	10.7702	10.945	10.7952	10.6396	10.801	10.4642	10.6637	11.8583	11.7113	11.8375	11.2498	11.9917	10.6179	10.285	9.24742	9.65862	10.6882	8.93094	9.63145	9.98828	9.68288	9.05788	8.89555	9.5425	11.8384	10.488	9.73196
1806	8107129	SLCO4C1	7.60649	7.62434	7.41176	7.56712	7.90877	7.15136	7.09535	6.34819	7.46403	7.56124	7.25717	6.09284	5.95569	6.67719	6.67084	5.96893	6.83563	6.04572	6.06543	7.47764	8.18816	7.57907	7.67585	8.10426	7.84255	7.32117	6.13157	6.78968	6.50971	6.26834	5.85136	5.80065	5.23269	5.77198	5.53	4.81234	5.93241	5.8182	7.14682	6.49153
1807	7895821	---	5.68778	6.24279	4.88037	4.81577	4.95102	3.37314	3.89889	4.94798	4.47591	3.55127	3.6934	3.78355	3.63443	3.70138	4.22486	3.91087	3.67747	4.42267	5.72028	4.65257	3.8733	6.25682	5.22569	5.13513	6.94115	3.99572	4.29124	4.89375	4.64495	3.5676	3.83139	3.7055	4.05033	3.60242	5.05169	5.37164	3.80067	4.2528	4.08543	3.99917
1810	7892814	---	9.50672	9.49149	9.93729	9.28415	10.1758	9.12178	9.12078	9.3235	9.38189	8.86067	7.2762	8.56573	8.43885	8.45391	7.91691	6.59877	8.52662	7.77137	7.73941	6.83232	10.0903	9.64268	9.66549	9.12935	9.43886	8.96823	8.64056	9.0963	7.76269	7.81875	8.429	8.49479	9.34765	8.41292	8.25884	8.46246	7.98043	9.27126	8.79353	7.51029
1813	8101934	DNAJB14	6.08422	6.71671	6.55745	6.63147	6.62622	5.61568	5.47945	5.45887	5.04495	5.36503	4.92521	4.6573	4.43828	5.2591	5.6261	4.07273	5.00056	4.83846	4.43527	4.73824	7.01124	6.31478	6.51576	6.46811	6.62624	5.53197	5.04787	4.74842	4.42042	4.86164	4.61447	4.35611	4.68558	4.73137	4.32699	4.32186	4.45231	4.24661	4.53343	5.11178
1818	8162276	NFIL3	7.3852	7.80263	7.48112	8.33293	7.30206	6.52991	7.10098	6.556	7.82578	6.57742	6.04988	6.34973	5.82459	5.91868	5.8197	5.39492	6.29234	5.81258	6.01507	6.24281	7.47557	7.82541	7.81086	8.40202	7.45241	6.2778	6.95947	6.3347	6.61229	5.83366	6.02582	5.85933	5.88757	6.22093	6.1955	5.36308	6.39767	4.96042	7.35691	5.81683
1819	7995258	ZNF267	7.42774	7.37739	6.90125	7.89363	7.66902	6.03081	6.55129	6.88599	6.99171	5.94365	6.13001	6.25742	5.66545	5.8376	5.60545	5.80621	5.77831	5.83244	5.10664	5.51495	7.53293	7.93792	7.70665	7.92694	7.63112	5.85241	6.04021	5.66254	6.11878	5.78163	5.08524	5.65053	6.26612	5.83603	6.43602	5.70793	5.52242	6.0817	6.64357	5.05568
1823	7893367	---	7.34799	7.63214	7.66298	7.5783	7.31847	7.09353	5.32672	5.93424	7.00584	5.71081	5.33876	7.15474	6.21476	6.18818	5.68833	5.61638	6.82648	5.7025	6.29629	6.66575	6.56146	7.66252	6.82676	8.01646	5.60893	6.87454	5.39719	6.06855	7.33689	4.86317	4.9116	5.55724	5.63706	5.3333	5.60917	5.71627	6.0729	6.72048	6.4606	5.6944
1825	8052024	FBXO11	7.90682	8.15763	8.42934	8.12914	8.30583	7.12683	6.87967	6.80838	7.42075	7.00122	6.64048	6.5212	6.23867	6.58458	6.99983	6.20426	6.47867	6.21398	6.04312	6.5829	8.32497	7.74652	8.19017	8.25488	8.3198	6.86229	6.79549	6.41631	6.5878	6.36922	6.00056	6.11596	6.30507	6.62138	6.21185	6.05105	6.01428	5.2679	6.83347	5.64634
1832	7895034	---	7.55211	7.35304	7.42085	8.03948	7.83723	6.15935	6.48391	5.77706	5.48076	7.29479	7.34188	7.34781	6.77023	6.73367	6.9089	6.67167	5.53027	5.54591	5.03571	5.91039	6.95339	7.11572	6.71599	7.42079	7.44512	5.54049	6.05969	5.39139	7.13575	6.13274	6.08181	6.70506	6.06285	6.001	5.34457	5.15202	5.27848	7.59641	7.45677	5.79403
1834	7927854	HNRNPH3	10.2339	10.1756	10.3291	10.3451	10.4457	9.19307	8.67376	8.98356	9.56744	9.31336	8.9131	8.92515	9.04391	9.20561	8.96194	9.17904	8.86834	9.00166	8.99409	8.94363	9.43399	9.50144	9.03183	9.14173	9.5055	7.98295	7.77718	7.60323	8.61999	7.61831	7.74072	8.02931	8.05716	8.18369	7.51291	7.35937	7.64128	8.25943	8.93726	7.66451
1840	8150714	PCMTD1	8.01313	7.92971	7.86566	8.22818	8.12972	7.056	7.20859	6.65527	7.35103	7.08135	6.43447	7.19966	6.51575	6.77105	7.30993	6.06742	6.55828	6.02529	6.55095	6.52458	9.18423	8.93754	8.80845	9.45326	8.82702	7.82363	7.47152	6.7228	7.73703	6.97807	6.42901	6.99071	7.00712	7.21653	7.0037	6.60071	7.12246	7.88577	7.95667	7.18384
1841	7917912	DPYD	8.09302	8.56442	8.6286	8.39098	8.39123	7.25955	6.93256	7.48233	7.45106	7.57836	6.82188	6.64012	7.55627	7.32888	7.05964	6.65383	6.80791	7.57734	7.00731	6.9074	9.21958	9.24796	9.29983	9.24692	8.87342	7.8284	7.95176	8.01285	7.73397	7.46435	7.15365	7.55437	7.6907	7.15326	6.9324	6.43512	6.82412	5.56885	7.6575	7.20686
1844	7979862	---	8.70545	8.67867	8.33921	9.18423	8.61379	8.10764	8.04858	7.31448	8.21904	8.71783	7.15415	6.6434	7.78873	7.64916	6.68941	7.18667	6.66297	8.02893	6.86666	7.21018	8.76905	9.08357	8.52917	8.92206	8.35614	8.32449	8.22083	7.13749	7.55748	8.3092	6.52921	7.00707	6.52644	7.31847	7.39154	6.11681	7.02599	6.72354	6.34494	7.38991
1855	7932635	---	8.39429	8.64835	9.01858	9.00312	8.63804	8.48232	7.11672	6.15501	7.45716	7.56598	6.77773	7.10702	7.16794	7.12268	7.36142	6.85052	7.76908	6.68349	6.51538	7.71136	8.52898	8.19107	8.67124	8.48083	7.91893	8.13985	8.38997	8.14774	8.79777	7.43935	7.42468	7.29924	7.06415	7.55698	8.79951	6.787	7.90694	5.451	6.55783	8.18319
1861	7953977	---	6.13478	5.86096	5.54733	6.37777	6.19607	5.85363	3.97036	4.57997	4.41517	4.57235	4.45833	4.65547	4.15844	4.72338	4.60734	4.37014	4.40226	4.20885	4.43123	3.842	6.77041	6.52128	6.39424	5.90003	6.25753	4.73881	4.31636	5.19614	5.49979	4.52114	4.40231	4.38022	5.06859	4.33048	4.48005	3.99285	4.29879	3.67428	4.60072	4.9669
1864	7895981	---	5.81862	6.59956	4.81168	5.44983	5.40134	5.97792	4.02301	4.09319	3.99254	4.64395	4.27001	6.70045	4.1573	3.92344	4.55615	5.55757	5.53816	3.92042	4.07606	5.25701	4.65608	6.4688	6.03569	5.50752	5.7627	3.75382	3.74681	5.23989	3.67302	4.17054	5.31706	4.25961	6.03056	4.57059	4.60222	4.38154	4.77053	4.60327	4.90535	4.34258
1870	8055702	NMI	7.93974	7.87532	7.89519	8.70953	8.38962	7.50374	7.56829	7.66556	8.72935	7.56171	6.36096	7.3036	7.06919	6.6445	6.62219	6.77039	6.43759	6.55557	6.92843	6.88981	7.79077	7.88739	8.44066	8.27858	7.96751	6.90281	6.54787	6.87492	7.51699	6.62313	6.44778	6.46265	7.32201	6.65576	6.62771	6.53038	5.89964	4.79295	8.20239	6.02524
1872	7895937	---	7.81299	7.08306	7.50665	7.39569	8.09097	9.60885	9.62069	9.54087	8.77852	9.36558	9.50801	8.83834	9.55357	9.81028	9.65398	8.87283	9.82444	9.74121	8.36609	9.87581	8.59017	8.281	7.63009	7.55802	8.25628	9.34331	9.13122	9.22229	8.41456	8.72842	9.75556	9.68976	9.60005	9.66865	8.98672	9.7389	10.1602	10.1773	9.35096	9.9807
1877	8084146	FXR1	7.96969	7.68829	7.87411	7.5522	7.9974	7.20829	7.03433	7.0781	6.887	7.2193	6.73501	6.14955	6.31559	6.82934	6.88987	6.57385	6.5662	6.31024	5.8119	6.90283	7.69775	7.85963	7.19048	6.82975	7.58094	5.68753	6.1012	5.707	5.60076	5.70046	5.30016	6.2836	5.57475	5.47042	5.36367	5.33407	5.50803	5.67853	6.616	5.65126
1878	8081256	TBC1D23	7.33098	7.25585	7.07137	7.70637	7.42461	6.47638	6.16497	6.03106	6.73799	6.58557	5.94573	5.27918	5.82439	6.26032	5.92202	5.44097	6.1849	5.76092	6.14052	5.39731	8.07075	7.75322	7.73537	7.80241	7.56011	5.80898	5.99973	6.06336	6.44839	5.59824	5.15342	6.08397	5.82891	5.71048	5.64922	5.36881	5.57912	4.94431	6.75581	5.57445
1885	7893012	---	11.5136	11.5298	11.321	11.2603	11.5149	10.6308	9.54861	10.1653	10.3532	10.1894	9.85152	9.36613	9.06709	10.2877	9.8404	9.7044	9.82713	9.84039	8.35323	10.1898	11.6242	11.4767	10.9641	11.2416	11.5719	10.5484	9.33016	9.62094	9.6603	10.3312	9.68834	10.0102	9.95293	8.93774	9.14846	9.41455	9.34043	9.72578	9.75897	10.1512
1886	7989885	DNAJB14	5.95857	5.61381	5.84305	6.21309	6.48616	4.88771	3.84096	4.21736	4.6477	4.78714	4.34567	4.53618	4.3368	4.81714	5.58904	4.14093	4.94636	4.38918	4.58806	4.05728	5.85291	5.95128	5.97032	5.86548	6.87868	4.32081	4.10573	4.20723	3.90738	4.33646	4.2095	4.13305	4.16198	4.23454	4.06287	3.96627	4.24267	3.80788	4.17871	3.99544
1895	8116760	RIOK1	7.64887	7.80814	7.46291	7.2505	7.37007	6.46839	6.63647	6.24395	5.95606	6.76302	6.39788	5.15899	5.66333	6.28492	6.17058	5.49729	5.65963	5.27226	5.92459	6.34452	7.12501	6.65356	7.15656	6.47725	6.62059	5.3995	5.19427	4.89464	5.05118	5.73308	5.48268	5.87121	5.71396	5.04475	5.04698	4.67684	5.40401	5.23735	5.49151	5.05004
1899	8174779	LAMP2	8.65386	8.81378	8.66497	9.46996	8.61984	8.22557	8.43021	8.339	9.0346	8.32567	7.91752	7.81686	8.3058	7.98131	8.14723	7.68712	7.61355	7.87133	8.32858	8.00017	9.1533	9.20822	9.19941	10.095	9.17855	9.01763	9.04955	8.94999	9.41485	8.63804	8.45552	8.87005	8.59693	9.05605	8.99437	8.25671	8.62008	4.50953	8.84008	8.35889
1901	7930454	PDCD4	9.73191	9.94346	9.93367	10.0197	9.94933	8.76128	8.68157	8.76947	9.08447	8.94243	8.24617	8.17367	8.17832	8.53645	8.62819	7.94993	8.4289	8.63002	8.18508	8.243	9.68237	9.96463	9.48094	9.78069	9.57406	8.47385	7.96952	7.87895	8.59023	8.14215	7.26472	7.77115	7.97484	7.90707	7.54842	7.21465	7.57142	7.30656	8.53417	7.60404
1902	7998637	SEPX1	5.43455	5.55315	5.27546	5.82911	4.98904	7.01508	7.02066	7.11135	7.37742	6.83843	6.65259	7.916	7.15611	6.44187	6.71731	6.3789	6.55182	7.22802	7.41667	6.8792	6.26757	5.7727	6.46029	6.44968	6.16315	7.11621	7.57469	7.39333	7.53798	6.89988	7.26896	6.91635	7.61757	8.30437	8.17364	6.69714	7.30314	4.45575	7.14821	7.44078
1911	7894029	---	6.30654	7.36475	8.03914	8.71437	8.54575	9.69645	9.95975	8.79657	8.58042	9.3955	10.2579	8.12691	8.61167	9.06996	9.33307	9.45504	9.52627	10.0216	10.2591	9.84634	8.05277	8.00108	8.97684	8.4147	8.13264	9.56704	9.43692	9.38627	9.61664	9.30519	10.0908	8.97393	9.94884	9.90248	9.10397	9.30052	9.53467	8.36501	9.03175	9.82142
1913	7893524	---	9.04349	9.34982	9.77384	9.38273	9.4566	7.97202	8.84498	9.27535	9.2609	9.05022	7.72576	8.11246	6.74974	8.98143	8.35042	7.34085	7.88104	8.29582	7.58219	8.30358	9.08296	9.70864	9.73235	9.34325	9.32498	10.1478	9.78157	9.71239	9.95577	9.82637	8.47013	8.82649	9.60507	9.05954	8.32973	8.31054	9.08482	6.93084	9.11447	9.21308
1914	7894763	---	9.04349	9.34982	9.77384	9.38273	9.4566	7.97202	8.84498	9.27535	9.2609	9.05022	7.72576	8.11246	6.74974	8.98143	8.35042	7.34085	7.88104	8.29582	7.58219	8.30358	9.08296	9.70864	9.73235	9.34325	9.32498	10.1478	9.78157	9.71239	9.95577	9.82637	8.47013	8.82649	9.60507	9.05954	8.32973	8.31054	9.08482	6.93084	9.11447	9.21308
1917	7894195	---	6.80408	6.71406	6.35983	6.86548	6.94815	7.85904	8.19655	8.85834	7.1006	6.92834	7.51021	7.37867	9.23631	8.6134	8.21957	8.48309	8.36107	7.27228	7.79928	7.07888	6.17578	6.72005	6.31432	6.69336	7.13204	7.70296	7.19991	7.75146	7.81433	8.14001	7.93077	8.74643	8.14511	8.6721	8.53666	8.44883	9.05595	6.23681	6.93657	7.21701
1918	8083183	SR140	8.18881	8.19717	8.26827	8.07492	8.61477	7.50353	7.52535	7.40207	7.46855	7.83071	7.34977	7.47328	7.16515	7.27808	7.67685	7.08571	7.46804	6.98008	6.66214	7.15804	9.02515	8.78639	8.69436	8.49128	8.71378	7.05756	6.7593	6.73584	6.21056	6.25527	6.50677	6.78865	6.66242	6.16098	6.21568	6.15322	6.12758	6.66869	6.87002	6.29725
1922	8045539	KYNU	6.15427	6.03052	6.64973	6.69892	6.23345	5.48709	5.0746	5.55827	6.31497	4.79162	4.59244	4.88612	4.7715	5.1356	4.60297	4.62202	4.81228	4.66776	5.12426	4.53077	6.63076	6.87811	7.04818	7.26732	6.50635	4.86805	4.78768	5.3476	4.84387	4.97586	4.74765	4.37068	5.05002	5.38533	4.74685	4.88274	4.74636	4.17057	5.29108	4.63692
1925	8104838	DNAJC21	7.73011	7.74623	7.68368	7.80107	7.78621	7.51466	6.91238	7.2433	7.19444	7.2976	6.26586	6.06482	6.35996	6.85428	7.22109	7.04847	6.31733	6.56271	6.27164	6.64937	7.3155	7.24248	7.30153	7.12726	7.58597	5.9619	5.82593	5.05347	6.03753	5.67818	5.27855	5.74801	6.38558	5.93443	5.15862	5.20098	5.32905	6.0695	6.93709	5.47593
1926	8171762	RPS6KA3	8.55437	8.97924	8.95834	8.86368	8.67924	7.49219	7.75259	7.67897	8.04959	7.76846	7.17464	6.62174	7.22082	7.4613	7.70463	7.23705	7.4256	7.20092	6.79604	7.10476	9.10059	9.1379	9.02497	9.51831	8.94236	8.19406	7.48309	8.02219	7.53808	7.81737	6.99759	7.37863	7.16397	7.31141	7.00425	6.75003	7.12789	5.80471	7.16981	7.40615
1929	8113023	TMEM161B	7.32362	7.09733	7.29413	6.66781	7.6719	6.18385	5.66302	5.09117	6.05839	5.81742	5.86903	6.12799	5.4026	5.65913	6.08477	5.89286	5.50223	6.06653	5.99532	5.06977	8.09652	7.62671	7.70117	7.5107	7.76875	7.17172	6.74236	6.66883	6.44486	6.25821	5.87177	6.15715	5.77642	5.85357	5.85238	6.1325	5.90321	4.44967	5.52787	6.25405
1931	8075306	---	6.22103	5.90585	6.46829	6.28351	5.61898	3.86565	4.03174	3.51887	4.11542	3.71268	4.01119	3.61143	3.84286	3.54636	3.91384	3.89296	3.89032	3.60276	4.21612	3.46686	4.43721	4.60198	4.01713	3.97204	3.99785	3.73563	4.33792	4.60399	5.74673	3.42295	3.9877	3.69969	3.76215	3.6775	3.52868	3.58128	3.63058	3.7546	4.61585	3.88671
1932	8091141	XRN1	8.66779	8.96152	9.03688	8.91412	8.94613	7.54519	7.35301	7.23965	8.10618	7.68014	7.22726	7.30406	7.12037	7.54594	7.26534	7.04695	7.61472	7.6125	7.377	7.61364	9.30884	9.26195	9.32431	9.19999	9.13512	8.15865	7.89348	7.82297	8.07364	7.22211	6.75765	7.45861	7.86294	7.63521	7.33547	6.82932	6.99564	5.72592	7.93609	7.4942
1935	8146914	TERF1	7.06437	7.58059	6.69112	7.17057	7.37074	7.35679	6.86342	6.06452	6.09577	6.40737	6.13567	4.41227	5.11043	6.85344	6.08517	5.29535	5.55241	5.51944	5.56588	5.20651	7.87713	8.07095	6.75055	6.75282	6.62389	6.63736	6.59233	6.61235	5.88184	5.74552	4.70937	6.07807	5.67093	5.94923	5.98641	6.05506	5.45799	5.12465	5.88723	5.79364
1937	7893552	---	5.70906	5.10477	5.16465	5.46172	5.29467	5.94572	4.5637	5.10381	5.6178	4.54732	4.7248	5.86441	3.51947	4.60198	4.41085	3.44737	3.73188	4.91042	3.15369	4.41258	6.23051	5.99768	5.47625	6.60112	5.25492	4.87591	4.70086	4.50791	4.8951	5.01753	3.96114	4.97873	5.56353	4.7142	4.73213	3.56553	4.69898	2.8703	5.63196	5.09085
1939	7896028	---	5.86422	5.45546	5.21487	6.39196	6.17123	6.87772	7.08246	7.7655	6.80652	7.71521	8.08796	7.67232	7.03159	6.74747	7.07689	6.99339	7.59479	7.8172	7.79901	6.31076	6.51615	6.51441	6.42429	6.36494	4.33757	6.69385	6.94291	7.87509	6.09224	6.5051	7.975	7.02406	8.12536	6.78938	7.40212	7.19118	6.65721	5.62331	5.96221	7.27356
1940	7997633	USP10	7.34793	7.71583	6.75423	7.71813	7.13558	7.14236	6.85373	6.74084	7.09357	7.09466	6.91136	6.29838	6.53286	5.36933	6.95802	6.28962	6.09148	6.51177	5.06564	6.25287	7.76951	8.00804	7.48317	7.71583	7.59409	7.22995	7.22247	7.16764	7.00612	7.77439	6.03137	6.30322	6.98295	6.30687	7.72572	6.3457	6.43248	3.661	7.50398	6.79704
1944	8140971	SAMD9L	6.78177	7.48015	7.37571	6.71229	7.41497	5.99938	6.0995	6.46732	5.83384	5.98816	5.51759	6.08252	5.58549	6.13447	5.95196	5.39042	6.22432	6.08896	5.30684	5.6128	7.79261	8.0647	7.88017	7.54719	7.41562	5.81529	6.04864	6.3522	5.31675	5.96268	5.24087	6.27384	5.78949	5.22852	4.9966	4.85136	5.835	5.66703	6.07308	5.61022
1949	8146225	C8orf40	6.76619	6.65937	6.9282	6.83584	7.23625	7.06225	7.07877	7.26339	7.4924	6.2353	4.89759	7.28869	6.60246	6.06272	5.80716	5.43643	5.32379	5.83244	5.73989	6.35601	7.59847	7.21963	7.20137	7.17699	6.95283	6.54788	6.22484	6.54303	5.45507	6.35226	5.68314	5.34357	5.58329	5.21437	6.67775	4.87066	6.56011	4.15773	5.97818	5.29386
1950	8150757	RB1CC1	7.59385	7.55025	7.32597	7.84981	7.94319	6.35901	6.58903	6.42965	6.81795	6.5676	5.74382	6.08318	6.01179	5.85625	6.24925	5.37132	5.80879	5.87031	5.64832	5.77271	8.32273	8.28034	7.76411	7.85807	7.99843	6.02875	6.22585	6.4716	6.43028	6.21454	5.86931	6.17272	6.54241	6.5247	6.18903	5.63726	5.92444	5.51295	6.49356	5.95187
1953	7893268	---	5.15136	5.76434	4.65647	5.35991	5.72527	5.31268	5.23355	3.97423	4.47198	6.35141	4.5733	4.89821	4.29226	4.66238	5.1365	3.4645	3.38412	4.50487	5.47627	4.98021	5.23757	5.50985	6.24078	6.41404	6.1737	4.73132	6.31573	5.22212	4.91787	5.91712	5.2292	4.93704	5.8906	4.86167	4.32525	3.99282	3.6722	3.52727	4.06052	3.85636
1957	8100798	SULT1B1	6.82236	7.21648	6.72478	7.66343	6.87141	5.86279	6.75545	5.4559	7.04632	6.01007	6.15734	6.35749	5.77868	5.65154	5.6322	4.97125	5.5053	5.36806	6.15947	5.47574	7.55114	7.45508	7.32302	8.17701	6.99826	6.22654	6.90111	5.97902	6.94184	5.69426	5.06378	5.64296	5.34811	6.15061	6.13994	5.2176	5.68238	4.71348	6.77539	5.48211
1963	7896511	---	13.0264	13.2762	13.3323	13.3604	13.3816	12.5868	12.6536	12.5302	12.968	12.6343	11.5544	11.8389	11.3468	11.7783	11.4813	10.4577	11.4431	11.2915	11.2763	11.3948	13.2822	13.3215	13.2961	13.5826	13.2437	12.8152	12.6608	12.4328	12.8642	12.5054	11.5538	11.8821	11.7727	12.3024	12.1221	10.8275	11.3472	11.2543	12.0752	11.695
1965	7893159	---	6.36793	6.20092	5.53911	5.97202	5.32617	5.10394	3.51175	4.96079	3.74488	4.77902	5.68172	4.16175	4.24015	4.66461	3.91242	3.84678	3.86669	3.94155	3.72228	4.08232	4.77857	3.66077	5.18238	5.66146	5.23467	3.57623	3.98117	3.86025	4.41091	4.14549	3.68752	3.85244	4.6641	3.92195	4.39713	3.73362	3.82858	5.03838	4.1157	6.26446
1970	8100251	FRYL	7.50372	7.71335	7.71517	7.24248	7.61105	6.54385	6.47055	6.17533	6.95714	6.58484	5.95977	6.69104	6.30113	6.36374	6.25734	6.26145	6.43365	6.48761	5.52911	6.22578	8.50509	7.90048	8.3403	8.37875	8.11392	7.48576	7.32327	7.39371	7.25242	7.21049	6.04197	6.60061	6.85684	6.4291	6.54886	6.04793	6.40672	4.39593	7.19708	6.97419
1975	7970793	SLC46A3	6.55168	6.97535	6.68815	6.37565	6.84463	5.35473	5.77827	5.00724	5.81504	5.29186	4.40248	4.44938	4.94011	5.04708	4.60274	4.47384	5.06733	4.23839	4.53259	4.81377	6.52201	7.02967	6.71409	6.75371	6.8386	5.76874	5.89581	5.92434	5.59375	5.77759	5.4664	5.22488	5.24576	4.69641	4.93701	5.07209	4.75989	4.83128	4.83189	5.63634
1980	8127987	SNORD50A	5.16565	5.83738	5.91958	4.96755	6.16698	4.55805	5.18351	3.83873	3.65373	4.77093	4.28423	4.05945	3.98551	4.33378	4.11024	4.25642	3.85551	3.88919	3.98145	4.09937	6.34814	5.944	6.3273	5.36164	6.3059	4.32478	4.96809	5.04598	3.80896	4.32163	4.26524	4.31475	5.01136	4.272	4.02293	3.73595	4.25596	6.07514	5.18487	4.2706
1985	8095773	USO1	8.12786	8.55668	8.41981	8.18877	8.29533	7.35947	7.21218	6.94069	7.22358	7.39492	6.35698	6.73558	6.63979	6.97083	6.93812	6.35049	6.5323	6.49915	6.53758	7.08857	8.62392	8.40329	8.29726	8.15013	8.79511	7.14125	6.87907	6.77459	6.92372	7.15726	6.41696	7.09429	6.47579	6.57758	6.36503	5.82692	6.21306	5.47296	6.6568	6.64037
1986	8051528	CEBPZ	6.39121	6.50955	6.81842	6.62943	7.31583	5.31503	4.93299	4.71006	5.21395	5.32871	4.8565	4.98155	4.93132	4.98289	5.33034	4.74679	5.01809	4.91863	4.63164	4.79924	6.95982	6.59422	6.91614	6.46818	7.22829	5.21588	4.96972	4.98507	4.89416	5.42352	4.85089	5.24945	5.25687	4.69846	4.62853	4.89077	4.38027	5.08686	5.23985	5.10421
1989	7893542	---	5.63121	6.26148	6.43605	5.95507	6.96959	6.51694	6.20304	6.94374	5.00345	6.16646	3.88987	4.8037	5.72456	5.13751	3.99369	5.13958	5.20014	6.1109	5.68813	4.91003	6.59935	6.54278	6.98244	6.44413	5.96197	6.36225	6.13005	7.18459	5.80979	5.59115	5.22259	4.92601	5.99225	6.30164	4.43448	4.53631	4.89729	4.74835	6.11704	5.78629
1990	7951397	CASP1	8.12969	8.40193	8.36777	8.47987	8.21825	7.38342	7.58788	7.58763	8.00367	7.83673	7.47134	7.5303	7.43503	7.15834	7.57224	6.8191	6.99883	7.46901	6.79846	6.89544	8.17806	8.49879	8.38925	8.47376	7.74578	6.64032	6.83686	6.37304	7.09573	6.49198	5.46896	6.27585	6.86957	6.80291	6.24264	6.31443	6.25724	5.61733	8.0061	6.18164
1995	8155946	VPS13A	6.06709	6.18237	5.73338	5.16629	6.39803	4.67151	4.21228	4.26478	4.62621	4.87131	4.36592	4.51335	4.49911	4.76307	4.5073	4.2458	4.34087	4.32887	4.19468	4.31682	6.92545	6.53733	6.19623	6.01033	6.82919	5.1257	4.56708	4.44573	4.3086	4.52552	4.37449	4.51753	4.42041	4.23975	4.35062	4.02606	4.28406	4.45101	4.68657	4.5386
2001	8140828	SRI	8.77201	8.91362	8.8347	8.38942	9.01455	8.34481	8.47359	8.84153	8.49634	8.28734	8.06587	7.58528	7.56844	7.90993	8.17268	7.21166	7.8477	7.68516	7.13623	7.52531	9.05221	9.03361	9.15294	8.71302	8.96356	8.08339	7.90506	8.14319	7.87914	7.81326	7.3821	7.50736	8.01942	7.21613	7.4703	7.45843	6.95272	4.57505	7.4191	7.79899
2006	8096617	BANK1	7.01722	6.32	6.04919	6.00345	6.13061	5.99584	5.70332	5.21945	5.63582	4.82618	4.71114	4.71678	5.01638	4.90518	5.00565	5.34266	5.00699	5.39353	4.85807	4.56395	7.58985	6.73587	6.77637	6.47114	6.59717	6.09648	4.94618	4.8314	4.73177	4.82632	4.75692	4.71918	4.50538	4.48856	4.75195	4.74264	4.20682	5.78354	4.86598	4.73382
2007	7962499	SFRS2IP	8.39971	8.25856	8.21769	8.83416	8.34093	7.42288	6.89	6.60174	7.15938	7.24787	6.41878	6.42915	6.86845	6.80813	6.61139	6.51021	6.63038	6.54214	6.62511	6.59451	8.6781	8.5675	8.70905	8.93903	8.52799	6.88012	6.81077	7.20627	7.03835	7.0052	6.4809	6.73358	7.02626	6.67404	6.41196	6.35988	6.69109	6.72651	7.63769	6.49256
2010	8107330	APC	5.98331	6.00862	5.90043	6.51263	6.01513	4.61525	4.27423	4.69836	5.37508	4.48537	4.22856	4.54207	4.10187	4.54808	4.53419	4.15319	4.32358	4.36078	4.24367	4.05267	6.17256	6.17234	6.41243	6.30643	5.91704	4.29078	4.66611	4.35649	4.49725	4.41604	4.0523	4.56563	4.10523	4.19254	4.38416	4.02015	3.90119	4.24902	5.32548	4.02903
2014	7916969	ZRANB2	9.04829	9.05277	8.84774	8.75728	9.30121	8.22491	7.81575	7.58179	7.94584	7.96258	8.00084	7.07711	7.39016	7.83946	7.67127	7.69616	7.68342	7.51701	7.61349	8.06404	8.86988	8.77187	8.86104	8.72937	8.96977	7.44086	7.30886	6.52135	6.92571	6.93688	6.74094	6.98965	7.41803	7.20305	6.77774	6.62753	6.2794	8.53408	8.12477	6.58615
2015	8107532	HSD17B4	8.19745	8.07641	8.11253	7.80434	7.92602	7.60726	6.78814	6.99672	6.94479	7.04452	7.48303	6.45225	6.95092	7.04846	6.45516	6.75228	6.74766	6.96488	5.81304	7.01415	8.32081	7.60153	7.71882	7.77308	8.00881	6.8951	6.05605	6.00551	6.37436	7.01589	6.0023	5.70801	6.29995	5.60307	6.18513	5.64565	5.51112	5.33106	7.02256	6.73043
2019	8142407	TMEM168	6.32646	6.32456	6.60701	6.48244	6.55139	5.44809	5.06821	4.8337	5.18297	5.06416	4.61633	4.47441	4.55094	5.33155	4.98631	4.45384	5.03556	4.59441	4.57146	5.06343	6.92354	7.36084	6.55067	6.99549	6.98461	5.82745	5.03936	4.78895	5.27835	4.98063	5.25988	5.19114	4.78059	4.7616	5.00125	4.63956	4.98967	4.81341	5.17703	5.36351
2020	8168412	NCRNA00183	5.26528	5.8659	5.84295	6.21422	6.57913	4.28994	4.12853	4.72114	4.95614	4.37345	4.29188	3.90028	4.36437	3.86408	4.64332	3.89263	4.48887	4.44515	4.45852	4.27742	5.75293	6.08633	6.19694	6.00053	5.89274	4.51211	4.90055	4.47778	4.49166	4.28901	3.96303	4.30692	4.77599	4.41048	4.26072	4.09543	4.18278	6.46579	6.2011	4.61265
2028	7894432	---	5.90699	6.83882	6.91338	7.34261	7.50214	8.25979	7.99271	7.8898	7.43796	8.10865	8.243	8.34276	6.52609	9.0576	7.78295	8.34474	8.29758	8.49296	8.0536	8.1796	7.3927	6.10229	7.92706	7.38075	4.99737	8.54341	6.79202	7.8454	7.17695	6.78176	7.94369	7.69111	8.30223	8.47847	6.85972	8.07808	8.64959	7.41742	7.79364	7.7464
2035	8056285	IFIH1	6.40765	6.70378	6.74292	7.18111	7.40171	5.77481	5.66916	5.95024	6.65728	5.71675	5.81785	5.32766	5.76692	5.20034	5.55089	5.06121	5.23632	5.37807	5.39379	5.31099	7.1265	7.20779	7.36064	7.46917	7.19341	5.3879	5.45678	5.58049	5.5479	5.16976	4.96459	5.20477	5.3503	5.22207	5.19054	4.69861	4.86631	5.38604	6.07668	4.71333
2036	7996569	---	3.71588	5.65043	5.20554	5.40068	3.82761	5.75958	6.55331	6.33255	6.15247	4.86819	5.65045	6.26389	5.6864	5.442	4.80826	5.9272	5.67795	6.51989	5.51583	6.6639	3.66201	4.82704	3.97183	5.55917	4.99166	5.60659	7.07886	5.56081	5.85299	6.37889	6.39997	5.80647	4.82141	5.63809	5.48279	5.00193	6.87225	5.7933	6.38821	5.5711
2037	7892660	---	2.79829	5.58301	6.53743	2.5271	4.06553	2.64171	3.00859	2.60878	2.73163	2.96104	3.3468	2.68432	3.19596	2.8527	2.72428	2.75391	2.9431	2.75445	3.1918	2.75478	2.52191	4.17091	2.84657	4.1122	4.29281	2.82291	2.80268	2.69251	3.02074	2.83215	2.67257	2.78604	2.56078	2.68883	2.92199	2.8112	2.61576	2.71745	2.88005	2.8414
2039	7919642	HIST2H2AB	5.86726	6.13209	6.16078	5.71695	5.85407	6.62326	8.39576	8.17916	7.38938	7.63646	6.32504	7.64762	7.2397	7.83258	7.19801	7.08728	8.75126	7.42114	7.23113	8.16579	6.87459	6.3728	6.64091	6.79239	6.955	7.592	7.87134	7.74424	7.10914	7.23047	8.31263	8.33772	8.26115	7.8687	6.24133	8.59177	8.28509	6.51414	7.42692	7.66185
2053	7921667	CD48	9.67455	9.41167	9.21738	9.16515	9.62662	9.54926	9.7608	9.48675	9.14803	9.77166	9.36892	9.35793	9.10804	9.99087	9.38564	8.97955	9.10996	9.08037	8.56865	9.44259	10.5581	10.4038	10.1294	9.67199	10.2243	10.3095	9.83098	9.93375	8.75399	9.3328	9.28322	9.40003	9.30937	9.13593	9.0235	8.85988	9.11061	5.13404	8.90286	9.53404
2056	8136177	LOC100287552	6.90215	6.31269	6.31556	6.52883	7.17369	5.51605	5.97084	5.68624	6.53211	5.1752	5.10785	5.83397	6.01867	6.04174	5.70483	5.05667	5.48458	5.51384	4.68546	5.42721	7.43966	7.31792	7.30427	7.34206	7.21459	7.40053	7.00322	6.84992	5.91977	6.67706	6.29867	6.2506	6.01281	6.33801	5.57676	5.70163	4.9613	4.10473	5.41132	6.19397
2058	7893855	---	6.98534	6.29114	6.51634	7.01523	7.35524	7.85757	7.81606	7.93563	8.09073	8.08493	8.36727	8.78262	8.4739	7.92907	8.17278	8.00618	8.31856	7.98023	7.6785	7.071	6.85552	5.61395	7.63574	6.98135	7.48208	8.45252	7.44276	7.8973	8.8158	7.33519	8.78907	9.30095	7.57058	7.07514	8.23497	9.03797	8.73613	9.32846	8.651	8.44331
2059	7953892	KLRF1	6.00883	6.46717	6.07419	5.5491	6.81579	5.42547	4.51476	4.4596	4.6883	5.22881	4.36247	4.71334	4.36359	4.86262	4.77343	4.34082	4.43617	4.36285	4.21836	5.03956	6.88989	6.93335	6.28022	5.69258	6.39236	5.6748	5.07827	5.76244	4.79828	4.50794	5.07595	4.27826	4.8476	4.07935	4.26576	4.55201	4.43557	5.04965	4.47748	4.92499
2061	7903703	GNAI3	8.7091	8.98182	8.97891	9.447	9.1997	8.21604	8.52202	8.40283	8.97626	8.75706	8.61939	8.59745	7.74117	8.28571	8.64338	7.356	7.89976	7.59886	8.01117	8.18244	9.15438	9.16563	9.1479	9.48917	9.19758	8.34944	8.01012	8.01274	8.49951	7.70109	7.89386	7.50469	7.94373	8.15309	7.62523	7.24121	7.48603	5.00671	8.68314	7.28062
2063	7958216	KIAA1033	7.6842	7.94601	7.88881	8.22307	8.13565	6.66997	6.82786	6.37377	7.14742	6.57004	6.41753	6.66425	6.06537	6.72023	6.25393	6.06322	6.44338	6.36169	6.26484	6.27192	8.47593	8.5341	8.32142	8.51809	8.34039	6.96571	6.8846	6.92973	7.52349	6.27118	6.15071	6.43088	6.7718	6.61152	6.52426	5.83692	6.10902	6.07642	7.04468	6.27416
2070	7895761	---	8.06945	8.00039	8.18781	7.59019	8.43265	7.89095	7.42839	7.94999	6.83738	7.64316	6.35409	7.1333	6.87129	6.96489	6.43523	6.25427	6.95182	6.05814	5.88721	6.7559	9.22688	8.37206	9.45713	8.84221	8.06708	7.79107	7.24995	8.41572	7.40695	7.18398	6.94237	7.25621	7.4041	6.73	6.48166	7.0336	7.60026	7.16655	7.89252	7.69167
2071	7893316	---	12.5196	12.2841	12.198	12.0493	12.3702	11.7124	11.4234	11.301	11.2141	11.7505	11.5164	11.0964	11.4564	11.1794	11.3505	11.6242	11.4116	11.1678	10.4886	11.4261	12.239	11.7178	11.752	11.8304	11.7985	11.1136	10.5599	10.4946	10.5331	11.3101	10.3433	10.2317	10.8715	9.89007	10.0826	10.687	10.2043	8.51566	11.228	9.88093
2073	7894596	---	10.3732	9.55292	9.20576	10.033	10.1364	11.4998	11.6418	11.7954	11.4491	11.8404	11.6736	11.2553	11.2362	11.7896	11.5705	11.8106	11.6371	11.2413	11.1624	11.6793	10.2867	9.58059	9.90679	10.7845	10.3919	11.1655	11.5784	11.5101	11.4428	11.911	12.1659	11.8514	11.4871	11.8907	12.02	12.113	11.8206	9.74954	11.9345	11.9693
2074	8129482	SAMD3	8.21883	8.17746	8.08942	7.72126	9.04745	7.42903	7.01345	7.50886	6.81726	8.35707	6.83508	7.32241	6.42807	8.13587	7.84324	7.0022	7.24628	7.12108	6.55757	7.9078	8.09229	8.11015	7.89238	7.34605	8.70287	6.84118	6.98976	6.90727	6.11281	7.41408	6.66677	6.54191	6.38728	5.48178	5.99718	6.07342	6.65966	5.89661	6.70836	7.22937
2076	7956670	USP15	9.04382	9.53989	9.68223	10.157	9.5124	8.47496	8.316	8.34595	9.2214	8.49445	7.94943	8.2599	8.21391	7.75928	7.48109	7.74144	8.25039	8.16246	8.6041	7.79562	10.4002	10.2769	10.2211	10.6969	9.4924	8.96227	8.90061	8.60498	9.20279	8.24702	8.20617	8.52479	8.69329	8.97636	8.58011	7.77685	8.75374	8.67279	9.85411	8.05064
2078	8089596	WDR52	6.11031	5.96615	5.56083	5.96521	6.18574	6.42872	5.28292	5.84789	5.96579	5.1257	6.26472	5.21189	5.23088	5.1979	5.10415	6.24278	5.83869	5.56164	4.87297	4.94466	6.53276	6.09064	6.1426	6.75148	6.17677	4.31858	3.72669	4.57187	4.32995	4.10055	4.78047	4.15766	4.65373	3.92971	5.40811	5.03594	4.0509	5.57353	5.25572	4.03994
2086	8105191	PARP8	9.63354	9.72869	9.38017	9.69062	10.057	8.7412	8.85529	8.3151	9.18322	8.95335	8.45785	8.60562	8.38263	8.45687	8.57269	8.36905	8.54439	8.53005	8.2969	8.35963	10.251	9.78285	9.82457	10.1923	10.0461	9.40031	9.1225	8.8591	8.89312	8.60001	8.34234	8.26882	8.23999	8.60655	8.17597	7.9909	8.2348	5.67549	8.62353	8.46473
2091	8036913	BLVRB	6.81579	7.04975	6.29657	6.3493	6.79758	8.06323	9.08331	8.24022	8.03454	8.57654	8.4487	8.42478	7.71727	8.68822	8.24972	7.87918	8.67941	7.30407	7.16601	8.33225	6.95811	6.901	7.24796	7.55495	7.53581	8.16882	9.11589	7.92571	8.45257	8.22326	8.58784	8.67991	7.64521	8.62692	8.72789	9.12949	9.09631	6.70099	8.73748	9.04392
2092	8166140	MOSPD2	6.95831	7.42914	7.35806	7.74452	7.76861	5.83765	6.77473	6.46691	7.2966	6.74455	5.8169	6.13334	6.2875	6.07051	6.37623	5.54862	6.33715	6.23145	5.88673	5.92452	7.29406	7.48644	7.72714	7.88387	8.10192	5.91672	6.4569	5.94067	5.66843	5.95915	4.9764	5.86385	5.95727	5.39877	5.74486	5.45284	5.11305	5.93646	6.40833	5.88127
2094	7893111	---	4.71577	5.61515	4.92636	5.28856	5.01268	4.50101	3.86599	4.09472	4.16868	3.61038	3.29289	3.37137	3.59132	3.54549	4.94901	3.60161	3.20866	3.36834	3.56076	3.13292	4.59309	5.05853	4.80264	5.80832	3.53479	4.81029	4.25637	3.47054	3.87675	3.69845	3.51034	6.08201	3.21415	3.30464	3.60907	3.36429	3.24111	4.62424	3.27767	3.32401
2095	7977674	SUPT16H	8.09682	8.46348	8.14714	7.97732	8.32583	7.41737	7.53097	7.07414	7.3333	7.70163	7.39117	6.33257	6.79125	7.33407	7.31103	7.05661	6.75928	6.9397	6.45818	7.69677	7.85044	7.77182	7.66913	7.62798	7.84254	6.61496	6.42569	5.71089	6.71267	5.9268	5.99253	6.13999	6.50787	5.82194	5.92765	6.18504	5.79623	5.70685	7.02548	5.81045
2099	8154227	---	4.67644	4.85405	4.25994	5.07916	5.00801	3.77617	5.35199	3.50578	3.92344	4.3715	3.64254	3.67002	4.05986	3.51587	3.65382	3.46963	4.43891	3.5404	4.92598	4.1795	6.06961	6.30487	6.63215	4.61753	6.07778	4.10755	4.56335	4.57588	3.6847	3.99955	3.91059	4.83185	3.6941	5.35146	4.57688	3.83513	3.82085	3.94117	4.19801	3.85506
2109	7979179	ERO1L	6.79568	7.6431	7.18835	7.35495	6.81844	6.13558	6.40387	5.43407	6.34681	6.37513	5.29842	5.35806	5.25857	5.47	5.23042	5.2966	5.45455	5.23654	5.02452	5.30089	7.62145	7.43756	7.21781	7.62959	6.93687	6.41438	6.3667	6.12293	6.05048	6.08077	5.48581	5.74551	5.64722	5.63476	5.61902	5.43737	5.17685	4.95338	6.10155	5.56132
2114	7974229	KLHDC2	7.54131	7.75331	7.61103	7.63916	7.70593	7.19627	7.02973	6.61557	7.38833	7.05522	6.39938	7.70186	6.47705	6.65729	6.80118	5.97365	6.35374	6.16584	6.29013	6.43504	8.19576	8.15235	8.14419	8.4914	8.41454	8.08751	7.5794	7.52581	7.26755	7.30376	6.57321	6.93614	6.31001	7.3327	6.80298	6.97386	6.70141	4.16534	7.77386	7.14791
2121	8107164	PPIP5K2	7.38741	7.71157	7.33101	7.77881	7.69502	6.24698	7.08908	6.452	7.32174	7.07093	5.7137	5.80564	6.15549	6.29185	6.68145	5.66063	6.28264	5.80876	5.84361	5.74147	7.78002	8.11388	8.22773	8.32654	7.48921	6.54578	6.88732	6.4803	6.77451	6.02027	5.87272	6.45935	6.39913	5.79581	6.3276	5.8787	5.71621	5.51596	7.15605	5.80101
2126	7932041	UPF2	7.50415	8.00263	7.68206	8.01072	7.97826	7.28914	7.40282	7.06464	7.57575	7.44614	6.78921	6.8197	7.0342	6.52273	7.08725	6.41714	6.89067	7.1868	6.66506	6.35499	7.4391	7.14589	7.14671	7.51123	7.19647	5.70613	6.19764	5.7291	6.24742	5.46899	5.8345	5.23261	6.20588	6.21687	5.49712	5.79525	5.39019	5.89609	7.15261	5.20964
2129	8155770	SMC5	6.79462	6.86943	6.55823	6.63539	6.92022	5.79244	5.12537	4.69695	5.11748	5.7792	4.78368	5.22785	5.1013	5.42112	6.15968	5.9782	5.47051	5.38268	4.72903	5.10286	6.28488	6.63427	6.39623	6.33584	6.79962	5.15191	4.86035	5.52291	4.8856	4.7256	4.03863	5.02036	5.08332	4.7471	3.82628	4.83977	5.0001	4.49821	5.475	4.78878
2130	8131975	TAX1BP1	8.7476	8.76709	8.22345	8.72844	8.80219	7.43634	7.47561	7.41168	7.98069	7.4397	7.09546	6.37983	6.63022	6.81177	6.9514	6.62507	6.9185	6.88368	6.53305	7.18253	8.82455	8.47289	8.40708	9.04393	8.63855	7.06936	6.93361	6.81785	7.41408	6.3374	6.50923	7.1245	7.15643	7.20004	6.78934	7.00253	6.88412	7.33144	8.47544	6.87139
2131	7895770	---	7.50173	6.85934	7.5866	8.03847	7.35731	7.3963	7.08915	6.86771	6.57036	8.06167	6.79698	5.28946	5.56151	6.56146	7.07207	5.80264	6.04823	5.25597	6.19371	6.49217	7.58563	7.4323	7.46129	6.76497	8.65977	8.05441	6.31941	7.14997	6.48918	7.38522	5.90857	7.80445	7.21704	6.92912	7.52711	6.82765	5.60088	5.84053	6.49632	7.53446
2132	8098261	---	5.19292	5.58126	5.80839	6.18755	5.27098	4.12339	4.68044	4.42804	5.04224	5.38584	4.27905	3.75046	3.93019	4.35074	4.58478	3.9606	4.07549	4.96443	4.15457	4.18825	6.15902	6.28372	6.10412	6.55623	5.33286	5.06718	4.94106	6.10651	6.46108	4.48901	4.48824	4.92141	4.69583	6.03596	6.1875	4.17995	4.45346	4.22996	4.87446	4.66372
2140	8036324	ZNF260	5.10156	4.71404	5.5141	5.6593	5.98942	4.58486	4.62263	5.30527	4.42877	4.33849	4.18414	3.80194	3.83895	4.50436	4.09207	3.81874	3.75897	3.66973	3.82782	4.03459	6.63759	6.38415	6.05563	5.84852	6.24453	5.14303	5.15418	4.09847	4.18382	4.2026	4.387	4.54185	4.13836	4.28612	3.73612	4.37443	4.19975	4.29025	4.30671	4.31492
2143	8097098	USP53	5.63041	6.926	5.64861	6.34761	5.117	4.95387	5.5734	3.99767	5.71081	4.53909	4.33058	5.26946	4.69412	4.25554	4.42761	4.23068	5.87666	4.27966	5.01384	4.65293	6.4633	7.35649	5.49339	6.71122	6.02024	5.27263	6.08472	5.17531	5.32873	4.71337	4.43154	5.36291	4.52923	4.72599	4.6959	4.28285	4.82241	5.0555	5.0721	4.28546
2144	8113157	TTC37	6.06673	5.93485	6.28277	5.78835	6.42151	5.12046	5.06255	4.599	4.74138	4.86632	4.56548	4.31074	4.50697	5.67579	4.49475	4.71654	4.6149	4.41239	4.80826	4.58402	7.11077	6.67051	6.67753	6.17965	6.65205	5.2903	4.891	4.67702	4.6441	4.74425	4.40645	4.69728	4.81183	4.39355	4.28973	4.31335	4.68997	4.37261	4.93361	4.33069
2149	7922912	TPR	8.69459	8.73281	8.83673	8.66398	8.73491	7.48583	7.33581	7.0648	7.89404	7.34991	7.05662	7.034	7.15889	7.27252	7.33266	7.29493	7.29746	7.24575	7.50483	7.08116	8.76525	8.57226	8.42321	8.42616	8.5901	6.99439	6.80856	5.84511	6.73818	6.71054	6.54494	6.66347	7.01576	6.86191	6.66324	6.3602	6.56738	7.21194	7.82327	6.31024
2151	7894491	---	5.3091	4.58136	5.46246	4.69097	5.88896	4.33778	4.081	3.86341	3.55205	3.87512	3.72915	4.95287	3.333	4.08786	3.28597	3.47992	3.1202	3.56001	3.25205	3.75717	5.29003	5.11254	6.19376	6.25793	4.7776	3.84927	4.71519	3.83777	3.53686	3.48856	4.01591	4.15461	4.53138	3.52814	3.99392	3.62534	3.5785	4.39619	4.50823	4.24604
2152	7988581	SECISBP2L	6.49163	6.62343	7.09421	5.98623	6.48544	5.46205	5.96144	4.90569	5.24199	5.558	5.24236	4.73245	5.60156	5.06958	5.50702	4.64225	4.86129	5.14152	4.59701	4.96139	7.0249	6.58277	6.81176	6.88923	7.17256	5.34403	4.83578	5.45255	5.27283	4.88551	5.26157	5.00618	5.08059	4.83436	5.28484	4.37588	4.63208	4.11172	5.79784	5.28513
2158	7979473	DHRS7	8.49252	8.56574	8.79138	8.9033	8.8776	8.32552	8.40341	8.58941	9.0651	8.3448	7.44966	7.65262	7.69702	7.90177	7.26565	6.89817	6.97409	7.14383	7.49875	7.4368	8.83095	8.59411	8.2706	8.97324	8.79577	8.01849	7.72057	7.74152	8.16252	7.78766	6.67605	6.91674	7.41504	7.67484	7.53071	7.44105	6.85857	5.07673	7.73784	7.16505
2159	7969796	TM9SF2	9.47853	9.69083	9.68677	9.99915	9.59749	9.08072	9.28078	8.90091	9.48846	9.08726	8.72837	8.57776	8.70782	8.78389	8.91256	8.18716	8.43087	8.38939	8.64495	8.84498	9.91177	9.98641	9.94627	10.1284	9.83801	9.86468	9.60016	9.56827	9.81943	9.3416	8.9552	9.24459	9.37914	9.59574	9.46695	9.05368	9.35295	5.22229	9.40503	9.30923
2163	7902367	ACADM	6.88084	6.69895	6.98036	6.39402	7.10359	6.16049	6.95109	5.39476	5.9263	6.41458	5.88138	4.55834	5.4394	6.03237	6.02472	5.06411	5.30666	4.94259	5.04484	5.35076	6.7424	6.82507	6.38121	5.8348	6.48768	5.18094	5.21	4.95288	4.99462	5.09935	5.29466	5.1919	4.93077	4.97835	4.34896	4.14492	5.03204	4.82808	5.43747	4.58826
2165	7989387	VPS13C	7.96608	7.93567	7.96009	7.32899	8.10159	6.97066	6.56662	6.64393	6.55475	6.9432	6.55401	6.07063	6.51763	6.90453	6.88557	6.62525	6.61671	6.59025	6.33003	6.59227	8.86616	8.71906	8.81019	8.2836	8.73821	7.10313	7.27002	7.0939	6.46301	6.85983	6.43375	6.58436	6.53725	5.95716	6.1113	6.2361	6.49935	6.45416	6.66808	6.65568
2168	7896430	---	6.82561	6.47164	7.52168	6.82952	7.37218	6.43553	7.10697	5.87772	6.75315	6.12444	7.1604	5.38112	7.02051	6.84921	6.92787	5.96115	5.99829	5.58386	5.41899	5.14946	7.30478	6.85156	7.03363	7.28442	7.83682	6.21388	6.05607	6.05898	4.63859	6.54099	7.01572	6.03153	5.9402	6.20705	5.48726	6.62852	5.67463	6.95655	6.56449	3.96758
2169	8106354	IQGAP2	8.29901	8.89676	9.00592	8.98844	9.16812	7.59984	7.81618	7.93039	8.27683	7.9751	7.75727	7.19592	7.70075	7.71959	8.02076	7.1137	7.31838	7.67386	7.19492	7.76482	8.81894	8.92901	8.94259	9.29889	9.12416	7.51081	7.16073	7.12906	7.65586	7.35411	6.82785	7.17127	7.69058	7.02661	6.89554	6.68766	6.65511	6.05201	7.88428	7.11276
2171	8105778	PIK3R1	8.88161	8.99084	9.01216	9.18814	9.08342	8.10483	8.00009	7.95532	8.20635	8.17057	7.78815	7.57939	7.9573	8.15001	7.9613	7.38946	7.88591	7.59328	7.52957	7.91048	9.46263	9.01677	9.20922	9.3021	9.49282	8.19515	7.79323	7.728	8.00236	8.06647	7.46049	7.48554	7.79216	7.58711	7.51406	6.78704	7.36102	5.21473	8.11774	8.00336
2176	8104944	NIPBL	8.48876	8.55277	8.48725	8.57607	8.69637	7.47902	7.30875	7.00943	7.77761	7.43807	7.02135	7.21602	7.00589	7.35025	7.3987	6.75942	6.8881	7.00313	6.8665	7.06195	9.10539	8.83787	8.72701	8.91135	8.72687	7.28806	7.03575	7.35592	7.40518	7.26439	6.65819	7.07257	7.08634	6.76575	7.21291	6.46113	6.88585	5.51864	7.69358	6.83427
2179	7927799	REEP3	4.63867	4.7298	5.36174	5.01402	5.90808	4.27396	4.0872	4.46965	4.30205	3.81857	4.00283	3.88967	4.20918	4.48455	3.77226	3.56216	4.31838	3.65362	3.71154	3.81096	6.02607	6.17862	6.5222	6.38853	6.53941	4.9848	4.69245	5.2522	4.70895	4.81797	3.93986	4.83491	4.34345	4.24226	4.25893	4.37523	4.39382	4.29969	4.55612	4.28802
2181	8100292	FRYL	7.11272	7.0515	7.51842	7.3709	7.61062	6.95703	6.00455	6.37671	6.53376	6.60469	6.3116	5.27039	6.87791	6.18838	6.62956	6.4165	6.17868	6.76851	6.66956	6.62956	8.11892	8.01263	8.01493	7.93999	7.57121	7.01172	6.15275	6.91251	6.83527	6.35669	5.21015	6.47923	6.65813	6.50082	5.77368	5.74368	6.32215	4.01441	6.75867	6.36412
2184	8067903	USP25	7.81252	7.92959	8.21794	8.13535	8.09868	7.23348	7.59273	7.60875	7.60914	7.34171	6.86743	7.20292	6.761	7.27236	7.08008	6.78851	7.03332	7.02155	7.1603	7.00843	8.75233	8.74996	8.73102	8.796	8.60505	7.35661	6.80759	6.64067	7.38486	7.16203	6.06329	6.50316	6.3351	6.26557	6.35207	5.63448	6.49717	5.89399	7.28076	7.07539
2185	8127425	LMBRD1	7.30807	7.66153	7.4484	8.34139	7.67227	6.86141	6.94888	6.70521	7.65562	6.53504	6.8886	6.72185	6.15058	5.89658	6.39843	5.68612	6.33597	5.96054	6.66581	6.06376	8.19028	8.11982	8.0666	8.43496	8.05448	7.0599	7.22297	6.79002	6.95278	7.08928	6.35804	6.93967	6.38761	6.56294	6.67979	6.29217	6.57902	4.45963	6.75491	6.40347
2187	7894148	---	6.99941	7.05242	6.45142	6.73196	7.72067	7.55061	6.9114	7.21932	8.58416	8.1867	8.44894	7.03728	6.18079	8.09143	7.37147	7.9674	7.58443	8.1081	8.16116	8.17503	7.17649	5.54999	7.53509	6.90115	5.81426	8.20002	7.77951	8.25977	8.86358	7.89272	8.09199	8.06562	7.76724	7.51645	7.0785	8.44658	7.64346	9.58878	7.72425	8.26876
2190	8016787	---	5.96646	6.73125	6.29964	6.65826	6.296	6.64886	5.45843	6.05382	7.01596	6.93044	8.09264	6.58602	7.09045	6.91059	6.73673	8.02907	7.61765	7.47878	7.87649	7.05737	5.76398	5.08866	6.26028	6.38806	4.99534	6.84784	6.20416	6.9922	7.25058	6.59904	7.23742	7.32524	7.16151	7.61686	7.72941	8.42017	6.72286	6.42862	8.50566	7.11726
2193	7895985	---	8.36101	8.65974	8.54071	8.95358	9.21993	8.27537	8.87081	8.71806	9.26049	9.00749	7.57493	7.72056	7.7216	7.96015	8.07444	6.10505	8.8028	7.08763	7.64337	8.50889	9.30349	8.51192	9.04528	9.75612	8.94284	8.77079	8.25283	9.30528	8.82649	7.41709	7.33761	7.01819	7.56932	6.99552	7.99742	7.04144	7.75307	8.36162	8.97883	7.95787
2198	8130087	PPIL4	7.22132	7.53437	7.56976	7.42209	7.62722	6.36482	6.1193	5.75492	6.66511	6.21804	5.59071	6.58659	5.66616	6.19665	6.35891	5.74694	5.71432	5.3061	5.44375	6.14508	7.03882	7.25563	7.03601	7.21088	7.26351	5.78568	5.40222	5.22982	5.26406	5.72123	5.644	6.00064	6.03241	5.23443	5.57037	5.02704	5.14349	4.80464	6.6546	5.62334
2200	8147439	PLEKHF2	5.54091	5.24256	5.06205	6.12828	6.1825	4.45314	4.82448	4.9013	4.70483	4.12667	4.29843	4.31625	4.54509	4.63955	4.125	3.9491	4.466	4.35599	4.34329	4.89298	6.56983	6.07818	6.91715	7.05638	6.66211	5.1812	5.0627	4.35387	4.75623	4.68941	4.55932	4.60823	4.49347	4.27431	4.79059	4.65234	4.70299	4.71826	4.43832	4.43065
2208	8081337	---	5.47218	6.40997	5.59708	5.81264	6.64165	4.70203	4.33377	5.16947	5.20116	6.40288	5.02469	4.09025	3.8771	5.15056	5.1344	5.00009	4.62862	5.02301	5.39087	4.22935	7.65384	6.61457	6.73308	6.20634	5.70576	5.30964	5.26615	5.56025	4.72162	5.07453	4.28606	5.03329	4.9367	5.76687	5.01929	4.68321	5.84354	4.79133	4.41624	5.27687
2218	8106743	VCAN	8.9743	9.19558	10.0469	9.30557	9.23572	7.95123	8.13588	8.76062	8.24521	8.44413	7.75395	7.30276	8.7462	8.50643	8.66659	7.49256	7.99416	8.91157	7.81711	8.1252	9.76699	10.0417	10.4381	10.2018	10.1274	8.78628	9.24048	9.69421	8.8541	9.40779	8.80344	9.0336	9.4336	8.59362	9.13161	8.41696	8.81531	7.04397	9.24656	9.00112
2221	8058024	SF3B1	10.5948	10.8412	10.564	10.7627	10.8877	9.78012	9.52868	9.47618	9.80743	9.74685	9.33798	9.47955	9.402	9.73256	9.64413	9.39954	9.66616	9.56539	9.25893	9.63981	11.2569	11.2909	11.2724	11.2395	11.133	9.72933	9.74727	9.67306	9.60919	9.41716	9.10299	9.38968	9.56196	9.20013	9.10355	8.62458	8.95762	7.56879	9.73398	9.15883
2232	8111455	GUSBP1	9.4809	9.68045	9.46913	8.52034	8.65494	9.33173	9.12598	9.26604	8.47024	8.6462	8.80308	8.53815	8.52069	8.03031	8.42098	8.95945	8.43324	9.13387	8.18313	8.70773	9.67874	9.34364	9.21046	8.82528	8.68957	9.30507	8.89004	8.53884	8.5065	8.22033	8.39071	7.70202	8.38186	8.02978	8.35459	8.69795	8.43826	4.63807	8.39295	8.06655
2233	8113073	ARRDC3	8.54547	8.76971	8.73387	9.50887	8.78984	8.01931	8.5894	8.55935	9.68709	8.62016	7.85076	7.92135	8.06506	8.48956	8.1054	7.816	8.17708	8.3437	8.35683	8.53292	9.55324	9.29866	9.67962	10.2646	9.49228	8.56254	8.36908	8.47414	9.00285	8.42953	7.28784	8.00353	8.43562	8.50933	8.64147	7.49566	7.4602	5.60105	9.30889	8.03111
2244	8052443	USP34	8.69585	8.82249	8.73482	8.83386	8.86707	7.65054	7.30834	7.27624	7.6977	7.72333	7.65222	7.19249	7.02156	7.66264	7.34108	7.22405	7.49478	7.52216	7.55784	7.23433	9.63784	9.39582	9.30591	9.41708	9.1516	8.20694	7.95209	7.82781	7.92406	7.82674	7.24546	7.53782	7.77161	7.6504	7.4128	7.21492	7.29477	5.87924	8.04598	7.40245
2246	8095802	SDAD1	6.52824	7.10796	7.26195	6.39569	7.36578	6.68489	6.33045	6.42186	5.829	6.15069	6.10313	7.21762	4.92189	6.5536	5.21006	5.55152	5.56611	5.53052	4.8461	6.25906	7.36936	7.12559	7.16021	6.51202	7.33351	5.20702	5.36448	5.288	5.50539	5.68982	5.37755	5.76433	5.73743	4.90497	4.91426	4.90377	5.28041	6.04171	6.27502	5.26035
2247	7894914	---	10.3482	10.7074	10.5145	10.5904	10.1941	9.48542	9.73915	9.46285	9.78422	9.14416	9.85083	9.52449	8.90478	9.3925	9.29295	10.0297	8.81465	8.4015	9.22457	8.8105	9.33573	9.7799	9.25881	9.60337	9.99654	8.97681	8.75732	8.04815	9.50561	8.79804	8.76624	7.75526	8.04102	8.35234	8.54498	7.84215	8.21927	7.62936	9.38157	8.31411
2252	8068062	USP16	7.23885	7.04056	6.94954	6.78139	7.8245	6.59961	6.35244	6.1529	6.19872	6.60957	5.46606	6.0378	5.66901	6.37554	6.33432	5.88649	5.83261	5.58988	5.34885	5.6179	7.68483	7.23603	6.87327	6.67951	7.42255	5.96837	5.7512	5.31683	5.25976	5.40729	5.04908	6.00371	5.44361	5.54628	4.9704	5.23498	5.40317	5.08821	6.7449	4.6661
2255	8112772	AP3B1	6.19905	6.75415	6.25374	6.42865	6.64316	5.49202	4.97782	5.19438	6.03054	5.91896	4.98076	5.46817	5.47537	5.89363	5.50759	4.6539	4.98391	5.38626	5.35648	4.97344	6.83325	6.79792	7.01134	6.73366	6.77727	4.82631	5.08849	5.04269	4.67924	5.16013	4.75448	4.76213	5.01126	5.05366	4.57868	4.30975	4.78848	4.00608	5.88108	4.77191
2257	7935776	SCD	5.81724	5.61909	6.46918	6.84831	5.37615	4.87322	4.57185	4.44122	5.5658	4.76592	3.97282	4.40842	4.37661	4.33946	4.24631	4.37747	4.90786	4.47412	4.27441	3.86862	5.94632	6.19404	5.77664	6.57429	6.22199	4.88707	4.87864	4.97843	5.73177	4.33296	4.41386	4.15797	4.855	5.36089	4.12176	4.08907	4.86735	4.26027	5.27121	4.0852
2259	8081069	ZNF654	4.93422	4.80181	5.25378	5.23475	5.84776	3.67828	4.00504	3.71655	4.29178	3.80321	3.6138	4.17924	3.87276	3.9823	3.52235	3.61325	3.515	3.5833	3.44768	3.38359	5.86112	5.21205	5.80305	5.95016	5.51067	4.00595	3.76665	3.54925	3.7346	3.72492	3.48721	3.41723	3.87106	3.73696	3.79971	3.72424	3.59483	4.02104	4.00484	3.33898
2265	7895001	---	9.85709	8.79644	8.68024	9.1863	9.35595	10.957	10.8816	11.1173	10.5607	10.9377	10.4514	10.3028	10.7802	10.8412	10.8429	10.3498	10.6554	11.1578	10.3462	10.8678	10.1082	9.42771	9.86765	9.72094	9.04815	11.1967	10.9199	11.1434	10.3267	10.4846	11.5461	10.8167	11.3202	11.3257	10.6005	11.5662	10.9933	8.78836	11.083	11.3783
2270	8112967	TMEM167A	5.48342	5.44468	5.96627	5.75585	6.20159	4.54346	5.0982	4.91282	4.62922	5.29703	4.22381	3.97745	4.87438	4.81408	5.09832	3.89435	4.14051	4.23936	3.64509	4.09381	5.60858	6.39407	6.2982	6.68499	6.05623	4.80051	4.71573	5.08638	4.40211	4.59628	4.70861	4.82424	5.1578	4.54211	3.95823	3.8774	4.0051	3.46649	4.97675	4.48416
2271	8083092	ZBTB38	6.41044	6.15991	6.5081	6.3544	7.25673	5.39447	5.35071	5.74814	5.51542	5.84566	5.93642	5.73583	5.7371	5.84286	5.79036	4.98765	4.9848	4.84123	4.25471	5.30762	7.62324	7.24955	7.30975	7.06245	7.34389	7.03988	6.36049	6.10948	5.2559	5.82572	5.77432	5.57636	6.04582	5.41383	5.30648	5.27196	5.51445	4.51298	5.69929	6.3368
2277	7993846	---	6.4192	7.48552	6.66852	6.55073	6.81699	5.88593	5.32688	4.48387	5.72274	6.1673	6.25192	3.76981	4.99665	5.43662	6.1437	5.50283	5.96798	5.79217	6.71366	5.28709	7.11063	6.97061	6.72231	6.57685	5.95321	6.42215	5.15936	6.18731	7.00589	5.4943	4.99033	4.42435	6.33505	5.87783	4.92227	5.67282	5.93948	5.11073	6.04466	5.6995
2279	8055445	DARS	7.54385	7.12013	7.75051	7.00333	7.50447	6.48351	6.58157	6.68649	6.16614	6.82648	6.51475	6.84964	5.8241	6.31749	6.38892	5.90945	5.76788	6.1204	4.58436	6.58385	7.61995	7.58037	7.34821	7.03388	7.40014	6.40766	6.01552	5.97461	6.07023	5.8137	5.82172	6.3153	6.02712	4.89601	5.45121	5.60463	5.6147	4.77356	5.78381	5.3779
2287	7895547	---	7.68048	7.40071	7.40439	7.72489	8.55918	7.32077	7.15673	7.18516	6.39885	7.03633	6.49064	5.82298	6.86275	7.10768	7.17383	6.65461	7.07377	7.13231	4.61924	7.23877	8.02145	7.36878	7.79698	7.43704	7.88017	6.79255	5.62468	6.58798	4.81456	6.54937	6.8655	7.13098	6.92926	7.17038	5.92388	6.82271	6.43966	5.65394	7.41793	7.0471
2289	7896007	---	10.5582	10.556	10.4596	10.4366	10.5123	10.3492	9.33724	9.57268	10.5246	9.70298	9.36842	8.9213	9.39685	9.82349	9.34355	9.84878	9.67302	9.56844	8.73738	9.76365	10.7608	9.96746	10.3112	10.1238	10.441	9.91951	9.54949	9.68609	10.0993	9.93751	10.393	9.89179	9.90563	9.65503	8.8695	9.8203	10.0237	5.87154	9.96689	10.106
2292	8162352	NOL8	7.61605	7.58849	7.89066	7.31358	7.75043	6.89365	6.23938	6.28792	6.60625	6.5838	6.47968	6.65518	6.31198	6.71509	6.63285	6.48377	6.73487	6.29784	6.3518	6.02692	7.34374	7.72258	6.87089	6.79318	7.9228	5.96364	5.55061	5.357	5.57104	5.8399	5.88294	5.88988	5.98427	5.36955	5.4949	4.99765	5.21598	5.64198	6.24398	5.22505
2294	8122440	LTV1	7.44378	7.10117	7.57892	6.8477	7.65667	6.35433	6.75445	6.60086	6.1714	7.26667	6.01617	4.98684	6.01936	6.57495	6.46251	6.14064	5.88925	6.43202	5.17081	5.99562	6.93886	6.71849	6.3367	6.05573	6.7415	5.9533	5.30537	5.74927	5.44783	5.14038	5.06629	5.13225	5.88088	5.01835	4.89908	4.98069	5.55898	5.00014	6.13859	5.05355
2306	7965048	NAP1L1	10.6141	10.4996	10.5666	10.5107	10.8043	9.92643	9.95133	9.93264	9.66731	9.8519	9.06781	9.35761	9.48158	9.17895	9.40791	8.44702	8.90676	9.02332	8.72765	9.04015	10.5062	10.3452	10.6337	10.1593	10.6265	9.03615	8.59132	9.1116	9.00687	8.79221	8.54562	8.71568	9.14195	8.20764	8.58151	8.37816	8.47964	9.3491	8.88521	8.09477
2308	8021181	SCARNA17	7.39411	7.18521	7.24681	7.20781	7.65435	8.74141	7.85759	8.27191	7.71073	7.76983	7.97473	8.24894	8.99686	8.82237	8.52615	8.81863	8.97177	8.45846	8.07021	8.66368	7.18442	7.00443	6.76802	6.4892	7.12231	8.34593	7.99136	7.64086	7.23156	8.04785	8.82689	8.10174	8.09738	7.16113	6.59326	8.48135	7.902	10.5929	7.87371	8.00066
2311	7916568	DAB1	4.5554	4.61859	5.20766	4.75276	4.88766	5.25117	5.13342	5.7364	5.33076	4.85001	6.40573	5.05878	5.26452	5.2879	5.82914	6.03979	5.70921	5.15577	5.34248	5.7642	5.11805	5.03613	5.07794	5.19879	4.75706	5.52366	5.13735	5.09133	5.66321	5.94025	5.42148	5.78465	5.56948	5.83559	5.20373	5.59447	6.27703	9.543	6.03136	6.06947
2313	7962537	SLC38A2	9.39628	9.26119	9.41217	9.23316	9.59389	8.52953	8.35271	8.2147	8.54931	8.49065	7.77666	7.53009	8.22898	8.46614	8.04719	7.77367	7.76157	7.86889	7.92135	8.00617	10.3734	10.3279	10.2739	10.0036	9.97172	9.77518	9.28283	9.2283	8.91122	8.94191	8.64279	8.71804	8.50044	8.40256	8.24266	8.58557	8.41216	7.32246	8.51535	8.76796
2315	8084963	PAK2	8.50347	8.84295	8.62906	9.00637	8.27404	7.45937	7.87453	7.40559	7.99431	7.88659	7.44049	7.11821	6.50213	7.29519	7.229	6.50329	6.60908	5.76385	7.28633	7.43623	9.0471	8.68993	8.66015	8.82419	8.72884	7.67371	7.89207	7.85058	8.30373	7.20524	6.88423	7.80807	7.78086	7.44952	7.8593	6.85255	6.9414	6.4128	7.5303	7.16121
2321	8094169	CPEB2	5.45086	5.54021	5.68465	6.86559	5.83845	4.71833	4.9478	5.14303	6.272	4.82098	4.19736	4.66412	4.464	5.09542	4.59267	4.49434	4.92158	4.91553	5.52308	4.51851	6.65005	6.30818	6.30588	7.82712	6.38006	5.58002	5.13364	5.52627	6.36451	5.22414	4.63627	5.07278	5.65086	5.96208	5.6675	4.68568	4.90309	4.77648	6.51498	5.25121
2323	8036820	ZNF780A	6.4171	6.65308	6.62849	6.9513	7.13171	5.80791	6.72913	5.57579	6.25413	6.46075	5.34384	6.26429	5.08895	6.05635	5.75844	5.18529	5.43211	5.08931	5.3372	5.59236	7.73576	7.22276	7.52456	7.14352	6.96092	5.99681	5.82619	5.10165	5.34038	5.45567	5.44167	5.50997	5.55254	5.08732	5.25401	5.22905	5.25871	4.44946	5.8335	5.31373
2324	8120022	CDC5L	7.29319	7.4743	7.5511	7.54071	7.3785	6.96511	6.28779	6.7482	6.90438	7.08377	6.54521	6.55362	6.49024	6.69674	6.78816	6.46317	6.257	6.62508	6.05377	6.66808	7.22739	6.94015	7.0938	7.05421	7.31726	5.48715	5.84805	5.44537	5.62896	5.64206	5.25525	5.84762	5.72509	5.35755	5.33488	5.00818	4.99211	5.18885	6.40056	5.06138
2326	8145793	SNORD13	10.0898	11.0676	9.91239	10.4812	9.91971	11.846	12.9399	12.1467	12.0578	12.1663	12.1663	12.1682	12.5225	12.6081	12.3683	12.2118	12.6979	12.5369	12.0293	12.3299	10.7344	11.6483	11.6356	11.1672	11.4	12.0909	12.5411	12.562	11.8473	11.8627	12.4196	12.8937	12.358	12.7535	12.1457	12.4168	12.8874	12.406	12.0541	12.2135
2329	7972548	GPR18	7.99108	8.00709	8.20419	7.9609	8.2148	7.15304	6.87701	7.00884	6.83807	7.1066	7.01004	5.5287	6.37039	7.14972	6.59775	7.06193	6.82428	6.70575	5.89532	6.6144	8.70034	8.51215	8.19038	8.22724	8.45938	7.93508	7.79736	7.85215	7.27907	6.84266	7.04801	7.07652	6.65722	7.09147	7.06619	6.94932	6.8731	5.10533	6.86257	7.12547
2336	7904881	PDIA3P	9.02637	9.19022	9.40404	9.07832	9.26449	8.36382	8.3056	8.47552	8.54479	8.64054	8.2043	7.59641	7.87089	7.97349	8.44419	8.12315	7.58976	7.88523	7.22255	8.28161	9.22177	9.18386	9.25279	8.94896	9.02934	8.04325	7.90372	8.11152	7.84831	8.06021	7.10844	7.48464	7.78461	6.42006	7.65462	7.29509	7.54923	6.03722	8.01201	7.07022
2344	7892876	---	7.50737	7.4213	7.08392	7.64496	8.15972	9.20651	8.99501	9.22711	9.43227	8.95303	9.00387	9.03667	7.80923	8.66952	8.93198	7.75457	9.21979	8.95086	8.45773	9.09704	8.82671	7.27607	8.63062	9.07681	7.4471	9.38685	8.26672	8.83164	8.89018	8.50575	9.46782	8.69237	9.37085	8.74465	8.44531	9.58103	9.3974	10.8659	10.1232	8.42862
2346	7957186	TBC1D15	8.42081	8.38367	8.38788	8.69912	8.66083	7.84941	7.80698	7.62741	8.08339	7.63732	7.30117	7.58255	7.18804	7.65505	7.32341	6.72464	6.98522	6.97364	7.00423	6.6146	8.94762	8.92748	8.58619	8.72199	8.62984	7.2472	7.10456	6.86061	7.04619	6.98726	7.19593	6.93842	7.14888	6.74415	6.98476	6.7305	6.74995	5.57015	7.96909	6.71816
2349	7895478	---	7.53457	6.75552	5.76083	6.20284	7.14784	7.42029	6.81097	7.85567	8.11008	7.30678	8.70701	8.21683	7.6065	8.20514	6.84473	8.00816	7.57434	7.90284	8.77107	7.69347	6.94883	7.04328	7.21802	8.24297	7.47788	7.52036	8.01945	8.35128	8.64332	8.32603	8.59545	8.02031	8.41012	8.93745	9.2336	8.20909	8.37286	8.49487	9.06216	8.93417
2355	8110032	C5orf41	7.56285	7.96326	7.80022	8.17345	7.62329	7.33419	6.88387	6.63197	7.77212	7.13574	6.83894	6.53293	6.99151	7.08157	7.23972	7.28053	6.89264	6.91967	6.69577	7.1274	8.056	7.55998	7.57114	8.01622	7.74469	5.80243	5.90777	5.79364	6.53421	5.84816	5.78558	5.74025	6.18523	6.22932	6.0789	5.93202	5.72151	5.58417	6.96399	5.76173
2358	8172035	DYNLT3	5.2634	4.27182	4.74494	5.3106	5.69406	3.96964	3.92513	4.40411	4.75865	5.18415	3.42516	3.16952	3.83488	3.61936	3.95205	3.31444	3.07273	4.0473	3.62487	3.83699	5.66622	4.98858	5.69501	4.93581	5.14325	3.57727	3.2692	3.94949	3.39805	3.41337	3.43837	3.59587	3.52742	3.29129	3.31276	3.98535	3.38139	3.34117	4.11423	3.56592
2359	7971541	SUCLA2	7.13523	6.85513	7.22834	6.41523	7.07125	4.89435	5.00546	5.02598	5.64126	5.56139	5.31929	5.0556	5.28327	5.34647	5.51133	4.8678	5.15506	5.06344	5.34813	4.64151	7.08781	5.95524	6.43114	5.60762	6.73351	5.41742	4.79561	4.60912	4.72565	5.5579	4.96642	4.90883	4.77451	4.93697	5.27323	4.88383	5.08658	5.02914	4.33577	4.96147
2362	7894098	---	11.4327	11.1179	11.4043	11.3684	11.2336	10.5792	10.5835	10.794	10.8082	10.8323	11.0258	9.60228	10.7432	10.4915	10.5836	10.297	10.2641	10.3097	9.31399	10.0433	12.0024	11.1682	11.6151	11.4276	11.5912	10.8494	10.9033	10.6098	10.6098	11.0671	9.96365	9.90384	10.0483	10.2268	10.4999	9.72028	9.49523	7.56787	10.5901	10.0654
2363	7940066	TMX2	8.16179	7.49226	7.73737	8.05754	7.44103	8.14179	8.16848	7.98172	7.13669	7.40129	8.14545	7.64707	8.6493	8.12484	7.93873	7.20378	7.03278	7.8473	6.06991	7.59799	8.4819	8.57214	7.97471	8.05391	8.66556	8.77322	8.796	8.19694	8.0202	8.36509	8.45997	8.22527	8.59158	8.09232	8.1423	7.75232	8.06049	4.33425	7.23085	7.90414
2366	7968711	COG6	4.97333	5.69923	4.92633	4.91099	6.19419	4.32132	4.54044	4.56754	3.67439	4.35415	3.70146	3.74175	3.4607	4.16318	4.32431	3.836	4.11888	3.83624	3.57575	3.77505	6.33917	6.32614	5.71615	5.51677	5.76686	4.85862	4.43962	4.5247	4.01587	4.36405	4.06631	4.16535	3.90386	3.98641	3.69601	4.56054	3.66914	4.13559	4.03052	4.3461
2377	8105061	FYB	10.6442	10.7067	11.0771	10.9851	10.6076	9.61475	9.70242	9.79871	10.2029	9.66142	9.13081	9.03377	8.94782	9.07303	9.10372	8.74989	9.36178	9.10747	9.39407	9.03591	11.0884	11.2219	10.9406	11.2096	10.9728	10.0929	10.0972	10.0794	10.0561	9.73115	9.30602	9.7619	9.72614	9.69528	9.65701	9.215	9.2287	7.86586	9.95149	9.42873
2380	7896394	---	4.73006	5.06186	4.67665	5.80207	5.47808	4.21853	4.42267	4.06555	3.6248	5.27863	3.80222	5.85877	3.94459	4.46778	3.61337	3.57083	4.16503	3.0594	3.5619	3.04613	5.86502	5.11522	5.40214	5.13007	4.53227	4.02867	4.69245	3.92021	3.54093	4.04327	3.42511	4.39406	4.99758	3.84032	3.04927	4.20568	4.91683	4.8865	4.47307	3.35785
2390	8101260	ANTXR2	8.79512	8.77289	9.38615	9.77469	8.87357	8.36463	8.03626	7.95096	9.07044	8.16347	8.10947	7.19778	8.20904	8.09306	8.12673	7.80689	7.6494	8.2247	8.75037	8.06802	9.59904	9.48334	9.32657	10.2468	9.38227	8.35521	8.26004	7.9059	8.94171	8.0135	7.08746	7.39815	7.86304	8.67722	8.21186	6.68652	7.4713	7.50653	8.78511	7.58818
2394	8169634	---	6.79456	6.41161	5.86435	6.65018	6.93189	8.09912	7.68872	7.67354	7.51936	7.94921	8.97918	7.47018	8.61245	8.41286	8.61614	8.20445	7.98113	7.91621	7.64553	7.62063	7.08428	6.71691	7.04263	7.11699	5.82467	7.69645	7.56387	7.79028	6.94482	7.14765	8.18817	7.44158	7.98951	7.72507	7.90738	8.17968	7.98247	9.82053	8.00694	8.28956
2397	7922404	SNORD80	6.34289	6.05757	5.61726	5.03081	5.92878	4.54192	4.6236	4.72037	5.55007	4.46332	3.82787	3.47886	4.11927	5.23274	3.90812	3.98927	4.41821	4.27464	3.62246	4.51266	6.16885	5.45526	4.96794	5.33193	4.94638	5.71333	4.69137	6.32855	3.98357	4.4555	4.04664	4.85794	5.02653	4.95767	4.60558	6.01868	3.87477	3.97666	4.18482	4.68901
2398	7903119	ABCD3	6.97479	6.52574	7.20923	6.12614	6.73103	6.19004	6.40095	5.87491	5.20007	5.98996	4.93074	5.08644	5.46528	5.27155	5.44279	5.01013	5.52437	5.5019	5.04286	5.21527	6.97352	7.03726	7.59042	6.80814	6.6561	5.66683	5.41344	5.21961	5.5061	5.03315	4.8529	5.55036	5.867	5.28807	5.27095	5.55675	5.31181	4.31615	4.93485	4.69425
2400	8157947	ZBTB34	7.37847	7.68684	7.63457	8.05621	7.52118	6.49062	6.72208	6.83036	7.28518	6.7408	5.43929	5.82186	5.54918	6.67931	5.74613	5.83501	6.1656	6.44334	6.17539	7.03446	8.04097	8.03031	8.03554	8.25545	8.06545	7.21679	7.40463	7.50476	7.54517	6.97388	6.35853	7.06699	6.86559	6.82419	6.82985	6.41002	6.101	5.46153	6.75722	6.48601
2401	8084016	PIK3CA	6.78143	7.23539	7.04149	7.29113	6.99523	6.37215	6.21045	6.06858	6.39082	6.24046	5.19589	6.2046	5.31381	5.35227	5.65641	5.60502	5.56781	5.01823	5.59785	5.51173	7.56068	7.30816	7.51169	7.90096	7.32407	5.90205	5.51756	5.76963	5.80442	5.38562	5.34527	5.7802	5.9542	5.46966	5.67991	5.06604	5.45509	6.10856	5.92257	5.52621
2403	8148057	---	9.04484	8.94261	9.18408	9.15577	9.40109	11.2629	11.1061	10.7883	11.2067	11.244	11.4347	10.955	10.8847	11.4104	11.3403	11.2656	11.4351	11.4863	11.6788	11.2194	10.273	9.46823	10.4303	10.9309	9.73822	11.2822	11.2128	11.1829	10.8544	10.5883	11.2207	11.2574	11.4157	11.4502	10.9319	11.5497	11.2655	11.2599	11.2213	11.2357
2404	7894674	---	10.8558	11.0022	11.1143	11.3205	11.5544	10.0983	10.3404	10.3582	10.227	10.5191	10.064	9.41534	9.46885	10.0027	9.85434	9.13043	9.76194	10.1989	8.93521	9.73885	11.826	11.2469	11.6612	11.5385	11.301	11.1892	10.7649	10.7442	10.3447	10.2796	10.8176	10.2963	10.607	10.294	9.38031	10.1912	9.81251	8.25728	10.4005	10.2103
2406	7974851	HIF1A	8.1889	8.41565	7.96118	9.17112	7.94283	7.27105	7.55058	7.49638	8.8033	7.42048	6.83486	7.18102	7.14704	7.07256	7.22246	6.82751	7.1389	6.64687	7.5384	7.19411	8.2479	8.2682	8.19505	9.42373	8.31076	7.1447	7.71884	7.60076	8.69196	7.14903	6.98713	7.58061	7.32116	7.93931	8.28172	6.88091	6.99572	5.23721	8.53748	6.95711
2409	8027884	---	7.66993	7.81376	8.18807	8.2229	8.08628	9.40475	9.66186	9.54296	9.19479	9.33804	9.29238	9.37801	8.97257	9.41346	9.53021	8.82056	9.71568	8.93078	9.69564	9.41946	7.47331	6.4456	7.78917	8.60605	6.73055	8.6954	8.59902	9.16222	9.0086	8.18385	9.09919	9.04817	8.97228	9.24585	9.04069	8.99332	9.259	9.69596	9.02754	8.47045
2410	8121782	---	5.43838	5.7271	5.68608	6.45319	6.39189	7.2992	7.06547	7.05258	6.94688	7.42726	7.41216	7.3071	6.38845	7.72942	7.03152	7.25662	7.29976	6.83133	7.52375	7.19804	6.50794	4.9333	6.02353	6.10113	4.90542	7.04395	6.42895	6.94381	7.01446	6.76049	7.59954	6.97451	6.95856	7.46228	6.83999	7.44822	7.51602	9.03517	7.00944	7.38999
2411	8170390	IDS	7.10172	7.19739	7.39587	8.01588	7.26537	8.33065	8.6407	8.53994	8.93415	7.7986	8.57834	7.39889	8.69052	8.33238	7.89359	8.20533	8.39582	8.44624	9.03096	8.03017	7.5302	7.07754	8.14498	8.24232	7.4351	8.01933	8.24849	9.22445	9.3219	9.00005	8.57827	9.13485	9.27229	9.23793	9.57783	9.2467	8.95918	6.05676	8.90009	8.9564
2413	8070341	BRWD1	7.38355	7.1451	6.70556	6.83322	7.31128	6.13932	5.77092	5.37713	5.72575	5.80297	5.40611	5.57141	5.36801	5.88578	5.52355	5.34153	5.72783	5.28757	5.21759	5.33345	7.52391	7.49061	7.44128	7.28951	7.57993	6.14256	6.117	5.78418	5.75237	5.99051	5.50553	5.79561	5.42723	5.24674	5.39937	5.24323	5.61706	5.17135	5.97244	5.55223
2418	7938592	FAR1	7.0046	7.07369	7.24003	7.05367	7.34418	5.75253	6.21394	5.92689	6.27132	5.76651	5.25062	5.69823	5.74726	5.58412	5.82393	5.39009	5.50621	5.53144	5.29827	5.77428	7.35154	7.59852	7.56111	7.76265	7.70326	6.27745	6.51504	6.12721	6.03692	5.79485	5.29764	5.97732	5.89096	5.70054	5.59613	5.52305	5.31376	5.00974	6.1466	5.70791
2424	7927389	MAPK8	5.96727	6.02865	5.64207	6.03575	6.48796	4.79822	4.95475	4.85158	5.01182	4.76615	4.73635	4.18023	4.98332	4.82566	4.70206	4.58301	4.70564	4.80138	4.2497	4.81586	7.05133	6.76572	6.64185	6.68866	6.90611	5.61792	5.95695	5.42809	5.036	4.90019	4.7941	4.94834	4.57796	4.99535	4.47221	5.19466	4.55381	4.43691	5.15869	5.21292
2426	8067017	DPM1	6.08725	6.53653	6.45428	6.73506	7.13099	5.61685	6.14981	4.9017	6.12702	5.70453	5.72629	4.95676	4.86066	4.31001	4.74099	4.67236	4.94513	4.53434	5.38873	5.06002	5.8436	5.89398	6.1248	5.70189	6.59727	4.65916	4.24381	5.07915	4.94091	4.31938	4.47557	4.59647	4.91472	4.99093	4.85352	4.68735	4.25305	4.28883	4.92751	4.85909
2427	7894177	---	6.48967	7.39888	6.03825	7.05565	7.33046	6.9574	7.1657	7.02249	7.54906	7.8388	7.56197	8.32229	7.41562	7.60851	7.50068	7.55942	8.16329	8.213	7.89483	8.48414	6.1068	6.13322	6.71064	6.47382	6.09195	8.23771	6.89711	7.83517	7.86327	7.419	8.81189	7.33164	7.58796	8.48882	7.43102	8.60379	7.89473	9.23362	8.58753	7.2089
2429	8135235	PMPCB	7.68201	8.01282	7.66002	7.72196	8.0991	6.27108	7.34111	6.60978	7.14256	7.29148	5.83717	7.0492	5.92756	6.37676	6.31633	6.06438	6.10471	6.35752	5.84252	6.62932	8.55059	8.12031	7.61329	7.72517	7.8613	7.12864	7.26936	6.39132	6.10163	6.59195	5.90465	6.41659	6.19801	6.3189	5.98654	5.72409	5.77244	6.76924	6.73896	6.3866
2430	8138922	KBTBD2	6.80889	7.35053	6.70481	7.63326	7.27705	5.92419	6.72889	6.08484	6.7809	6.26673	5.41997	6.5135	5.26045	5.98276	5.82047	4.9479	5.67653	5.50925	5.73265	5.60398	7.76344	7.63516	7.5997	7.59563	7.12499	6.57479	6.36981	6.52411	6.3845	5.52437	5.66192	6.0207	6.27998	6.23528	6.235	5.16607	6.17457	4.80628	6.78012	5.87162
2433	7999999	---	5.40455	5.60191	5.14517	3.80782	5.38113	3.92191	3.69528	4.17365	4.38172	4.41113	3.35008	3.41483	3.7904	3.87551	5.13464	3.71003	4.34593	3.86454	3.70388	4.45638	5.71785	6.41203	6.14583	5.14806	5.24635	4.47581	5.00424	4.07462	4.34138	4.01577	4.5166	3.6287	3.60944	3.56412	3.78896	3.89953	4.00511	4.44545	5.02074	3.74264
2434	7922823	EDEM3	6.88237	7.35159	7.4424	7.52025	7.3651	6.57099	6.8405	6.36164	6.99058	6.45244	5.97506	6.08086	5.70087	5.97398	5.65252	5.78916	6.19393	6.0801	6.08386	5.80695	7.89686	7.88338	7.86837	8.23141	7.83345	6.57037	6.15479	6.10252	6.70425	6.34544	5.56059	5.73964	6.30494	6.03395	6.14475	5.57911	5.40015	5.32432	6.48144	5.95347
2438	7987361	ZNF770	6.15361	5.9514	5.25884	5.41035	6.46871	5.11837	4.91776	4.63016	4.53106	4.84162	4.61947	4.688	4.47614	4.59431	4.23172	4.09913	4.62151	4.40251	4.17859	4.23835	6.88952	6.64445	6.76296	6.64011	6.57273	5.31694	5.59547	5.20301	5.72898	5.22071	5.13445	4.88241	5.3271	5.15374	4.4622	4.56619	5.12776	4.80618	5.3662	5.54149
2452	7978776	C14orf106	5.91335	6.52982	6.79299	5.56775	6.69105	4.59247	4.73071	5.37196	4.96329	5.19822	4.58223	4.89506	4.85469	4.91789	5.1376	4.5734	4.746	4.39196	4.41169	4.58939	6.61807	6.48908	6.58918	6.25773	6.59918	4.69068	5.12434	4.94034	4.34997	4.84768	4.62671	4.5965	5.43554	4.5993	4.33151	4.47326	4.45942	4.97771	5.24987	4.76812
2454	8081465	BBX	7.18986	6.80588	6.54971	6.35261	7.00367	5.60478	5.49968	5.20969	6.1109	6.00768	5.56775	6.4923	5.47452	5.75486	5.47626	6.10124	5.98728	5.91004	5.56337	5.66578	7.50077	6.95666	7.04349	6.63306	6.87508	6.26086	5.90543	5.11798	4.95184	5.49892	4.59332	5.3159	5.07833	5.2757	4.53065	4.91472	5.02346	5.02388	5.25612	4.58904
2464	8083063	SLC25A36	6.64445	6.79509	6.58919	6.41672	6.71603	6.06321	5.87085	5.6036	5.7727	5.92223	5.70457	6.06067	5.4373	5.40432	5.3062	4.92865	4.98057	5.24158	4.73534	5.45475	7.40871	7.55615	7.26618	6.94111	7.64162	6.81438	6.71435	6.74067	5.85812	5.44844	4.75739	5.60572	5.85165	5.50571	5.63608	4.96043	5.61851	5.41606	6.42037	6.15531
2465	8107655	CSNK1G3	5.87085	5.68724	5.91638	5.69701	6.3607	5.17712	4.92614	4.79895	4.79516	5.18111	4.40579	4.60947	4.63324	5.01681	4.57067	4.46191	4.66548	4.48335	4.38558	4.46735	7.08839	6.79329	6.81967	6.74742	7.18277	5.41437	5.69137	5.13779	5.17004	5.29815	5.15134	4.80111	5.3348	5.17877	5.14325	5.14279	5.38445	4.31681	5.21966	4.69163
2466	8161537	CBWD3	8.08182	7.90286	8.09815	7.43932	8.28883	7.32332	7.08625	7.46783	6.63669	7.29054	6.96454	6.44639	6.80537	6.81654	6.56209	6.51542	6.80692	6.62382	6.29314	6.59821	8.57454	8.25271	8.28904	7.63823	7.95768	7.32562	6.90114	6.66956	6.52492	6.21161	6.32709	6.59998	6.39692	6.22632	5.68871	6.26113	6.00402	5.25758	6.71027	6.30212
2467	7893940	---	3.63127	3.41154	5.00224	4.07888	5.48762	3.48203	3.61293	3.10725	3.3472	3.26476	3.39415	3.38942	2.943	3.19969	3.3676	4.19602	3.16721	3.81438	3.14445	3.10276	4.42669	6.38782	4.10566	5.50534	4.85827	3.47033	3.83761	3.7444	4.06651	3.86215	4.45835	3.1134	3.27484	3.63976	3.15128	2.92233	3.28663	3.50192	2.98035	3.32606
2468	7894093	---	3.63127	3.41154	5.00224	4.07888	5.48762	3.48203	3.61293	3.10725	3.3472	3.26476	3.39415	3.38942	2.943	3.19969	3.3676	4.19602	3.16721	3.81438	3.14445	3.10276	4.42669	6.38782	4.10566	5.50534	4.85827	3.47033	3.83761	3.7444	4.06651	3.86215	4.45835	3.1134	3.27484	3.63976	3.15128	2.92233	3.28663	3.50192	2.98035	3.32606
2474	8152477	RAD21	9.25844	9.32835	8.98398	9.7643	9.37289	8.67735	9.10815	8.55654	9.13335	9.0328	8.27205	8.62303	8.18881	8.44288	8.8067	8.05307	8.14948	8.3882	8.20179	8.72125	9.4742	9.35231	9.19776	9.63022	9.35825	7.84059	7.61539	7.28531	8.21565	8.00932	7.56327	7.33014	7.62211	7.67406	7.69892	7.55356	7.23422	7.05158	8.47012	7.00756
2477	8176566	---	6.76438	7.05735	6.58599	6.57783	6.57441	8.14826	8.58779	7.75735	7.87181	7.92545	7.74932	7.64926	8.09869	7.53048	8.01154	7.68394	8.52273	8.35506	8.90509	8.53665	6.64332	7.36541	7.23803	7.63242	4.9466	8.0349	7.60476	7.95837	8.17796	8.08866	8.22251	8.45645	8.17056	7.7591	7.75857	8.099	8.23855	9.29702	7.224	8.14555
2478	8043697	ANKRD36B	7.89686	7.94794	7.90269	7.35243	8.38749	7.29337	6.70109	6.49694	6.71465	6.98429	6.77819	6.37379	6.22883	6.72566	6.65971	6.52686	6.81033	6.66433	6.64388	6.7233	8.30738	7.96645	7.89415	7.7751	8.42494	6.33304	6.5244	6.29857	6.15951	6.30123	5.66846	6.14552	6.50678	6.00757	5.64311	5.97937	6.00722	5.95184	6.40624	6.09035
2479	7954711	C12orf35	10.7381	11.0651	10.9446	11.3011	10.9827	9.7794	9.65026	9.79884	10.5846	9.65178	9.10822	9.43387	9.29878	9.4808	9.44406	8.91005	9.50078	9.25317	9.77462	9.27898	11.0424	10.9219	10.837	11.4716	11.0106	9.51227	9.59209	9.3819	9.85849	9.62807	8.98111	9.40649	9.28961	9.54655	9.70447	8.53052	8.84376	9.32727	10.1419	9.01176
2480	8121002	C6orf162	6.41071	6.21337	6.76806	6.32789	7.01558	5.14998	6.22847	4.97724	5.6839	5.49496	5.05593	4.74186	6.50958	5.57252	4.2558	5.02185	5.35828	4.82282	5.09021	5.6316	6.646	7.16433	6.9063	6.78505	6.95103	5.63434	5.45373	5.62287	4.79779	5.04471	4.98181	5.35564	6.34473	5.33105	5.67403	4.31414	5.85818	5.25517	5.01413	5.09262
2487	7980744	RPS6KA5	7.44344	7.07877	7.1699	7.34124	7.53202	6.75468	6.02929	5.97268	7.09082	6.66022	5.98388	6.28001	6.47935	6.2703	7.00253	6.03818	5.93155	5.73296	6.5248	6.15372	7.5283	7.28076	7.53037	7.82045	7.38594	6.94329	6.47049	6.68093	7.10745	6.37501	5.92349	5.89654	5.73705	5.98679	6.24122	4.42238	5.07646	4.61314	6.52933	6.47426
2488	8152041	RNF19A	7.73358	7.68439	7.48932	7.81095	7.91448	7.68638	6.58952	6.6858	7.24126	7.41123	6.74834	7.05225	6.68158	7.30704	7.22896	6.00047	6.90828	6.50622	7.27545	7.08904	8.27976	7.70503	8.56799	8.25972	8.34982	6.86076	6.95838	6.40619	7.34386	6.56978	6.2876	6.22894	6.6238	6.13648	6.28857	5.60017	6.46206	4.91254	7.0178	6.29704
2493	8056060	BAZ2B	9.05671	9.15384	9.24947	9.59118	9.11238	8.22278	7.97776	8.15668	8.8559	8.3446	8.32582	7.58847	8.26052	8.23186	8.3249	7.89945	8.2601	8.2785	8.33496	7.82968	9.41884	9.29445	9.47482	9.74136	9.29081	7.48414	7.58187	7.32508	8.14043	7.30506	7.05545	7.22113	8.21029	7.85272	7.55459	6.87357	7.34418	8.04207	9.17366	7.47864
2494	7896198	---	5.89332	6.91029	6.35984	7.36953	7.51145	7.77094	8.2267	7.86702	7.98781	7.16756	7.50864	7.26772	7.0826	8.11274	7.5815	8.70155	7.90836	8.92309	8.57803	7.38617	6.02622	5.73363	7.37957	7.01778	5.6038	7.99406	7.23793	8.1717	7.98903	7.19923	7.20395	7.84792	8.25824	8.47654	7.55095	7.71877	7.34206	8.37987	7.52579	7.68715
2498	8047097	GLS	6.9119	7.11581	7.03207	6.9059	7.05378	5.63507	5.36506	5.32935	5.54625	5.83367	5.48664	5.85298	5.45908	5.802	5.65717	5.30276	5.18707	5.48503	5.37822	5.45672	7.81254	7.53771	7.55393	7.15067	7.25463	6.03922	6.35493	6.0708	5.87605	5.91375	4.93615	5.7307	5.67993	5.42584	5.09307	5.38889	5.87845	5.7713	5.79845	5.36117
2500	8042270	UGP2	6.96562	7.12681	6.98923	7.40674	7.35069	7.13353	7.52238	7.01428	7.12497	7.42016	5.8376	7.26512	6.3869	6.17623	5.9903	5.69743	6.33808	5.91905	5.77028	6.51202	7.77402	7.78207	7.61738	7.33654	7.8614	6.8545	6.18251	6.6248	6.10507	6.08507	5.3025	6.05407	6.50322	5.96342	5.92152	6.29532	5.45282	4.5038	7.09478	6.05436
2506	7994565	RRN3	8.11199	7.87774	7.6629	7.39516	7.73264	6.29189	6.96794	6.48158	6.87013	6.57899	4.49761	4.91676	6.52673	6.92072	6.73567	5.83227	6.5053	6.40746	6.35761	6.54369	7.543	7.59468	7.66333	7.02674	7.73236	7.59898	7.5725	7.92518	6.8358	6.76472	6.05261	6.65375	7.41032	6.11932	6.92894	6.25141	6.37249	6.44611	6.74086	7.55897
2508	7925201	ARID4B	8.59516	8.43992	8.42858	8.77571	8.56078	7.83348	7.50502	7.38396	8.21893	7.87734	6.9294	7.63182	6.98977	7.77381	7.10586	6.54908	7.51031	7.13161	7.50846	7.12479	8.61244	8.50943	8.469	8.91523	8.21465	6.95355	6.87594	6.86103	7.0019	6.32956	6.45468	6.54127	6.91403	7.03091	6.98362	6.59922	6.50586	6.51657	8.04993	6.64007
2510	8106602	ZFYVE16	5.83594	5.92187	5.20493	6.30185	5.89442	4.56525	4.64485	4.53853	5.41787	4.49477	4.17256	4.00396	4.28965	4.56973	4.00331	4.34251	4.44893	4.35931	4.47792	4.24878	5.88391	6.77379	6.82151	6.51583	5.5432	4.81597	4.96957	5.15793	4.84606	4.48929	4.26492	4.41873	4.76912	4.70886	4.86746	4.36529	4.57376	4.23098	5.75925	4.48594
2514	7927108	BMS1	7.66811	7.74275	7.6384	7.36304	7.61054	6.64198	6.11307	6.47671	5.73428	6.64057	6.22861	6.16052	6.47608	7.31582	7.10102	7.2323	6.7239	6.55086	5.7775	6.23529	7.16107	6.42918	7.09866	6.40819	6.62418	6.22405	5.13786	4.83413	5.17272	5.86737	4.92175	5.54397	6.2063	6.00987	5.53719	5.06825	6.12074	5.93203	6.29442	6.28287
2518	8164165	HSPA5	9.01182	9.58279	9.51692	8.57348	9.2113	7.96309	8.29006	8.32106	8.31325	8.05653	7.98267	7.71811	7.85419	7.90802	8.10495	7.575	7.71565	7.69198	6.92904	7.60044	9.23273	9.36865	9.07287	9.75406	9.03465	8.3372	8.47592	8.58942	8.39469	8.96551	8.40563	8.15502	8.71521	8.25286	8.04858	8.06423	8.10049	5.44586	8.38121	8.24252
2519	8129045	HDAC2	7.4611	7.73819	7.97589	7.63096	7.74952	6.68407	7.01154	6.68513	6.65825	6.84076	5.92248	6.19326	5.88184	6.80658	6.18784	5.77372	5.70913	5.51265	5.58021	6.2775	7.7516	7.5602	7.61247	7.62493	7.52807	5.87959	6.15458	6.02975	6.63809	6.43834	6.03836	5.67174	6.25123	5.49147	5.56393	5.80417	5.72954	5.82368	6.48513	6.1712
2521	8121161	KIAA0776	6.50913	6.38518	6.44464	6.32019	7.0559	5.5458	5.58059	5.4704	5.83441	5.77299	5.15977	5.08392	5.24802	5.497	5.6017	5.05903	5.38356	4.9502	5.24831	5.49594	7.35359	7.24615	7.05465	6.83663	7.34826	5.11362	5.16979	5.06412	5.26628	5.2111	4.89815	5.05382	5.12055	5.0809	4.94327	4.62959	4.70233	5.24542	5.52132	5.32767
2522	8021015	PIK3C3	8.06597	8.06056	8.44501	8.46028	8.4369	7.52356	7.33559	7.38389	7.84382	8.01601	7.20182	7.17677	6.81511	7.32215	7.27679	6.97403	7.2789	6.83598	7.18215	7.21669	8.52744	8.42105	8.32709	8.24631	8.25553	7.34009	6.73691	6.78471	7.24226	6.90603	6.19793	6.56429	6.64049	6.39065	6.28037	5.92356	6.01344	5.70545	7.70052	6.8836
2525	8049016	PSMD1	7.58239	7.59746	7.38418	7.29094	7.64684	6.72021	6.80394	6.64046	6.82264	6.82792	6.35522	5.99015	6.63122	5.77501	5.91092	5.83545	5.67072	6.02744	5.19505	6.40777	7.42379	7.44733	7.15521	7.16117	7.34717	5.75506	6.14073	5.72172	5.43956	5.7348	5.39782	5.79928	5.85608	5.50429	5.66172	5.50583	5.09082	5.53435	5.87364	5.63101
2526	8146637	YTHDF3	8.52942	8.47774	8.35508	8.7558	8.68335	7.55508	7.72443	7.51404	7.93716	7.71032	6.88464	6.88606	7.2372	7.06846	7.41913	6.80642	6.96921	6.69463	6.81306	7.55813	9.08197	9.25409	8.89537	9.22127	8.78862	7.84705	7.69336	7.59458	7.73038	7.88602	7.05576	7.36902	7.35117	7.50861	7.58344	6.54284	7.20767	6.14077	7.45567	7.1855
2534	7990564	---	3.51988	3.47067	3.86177	3.18688	3.52271	4.15904	4.84671	3.82489	5.18529	5.14172	5.57913	5.19895	5.04092	5.61921	5.02506	4.28771	5.00834	4.95245	5.35249	6.01739	4.14313	4.26114	4.69476	3.79055	4.26239	4.14337	3.48541	4.91349	5.37181	3.86525	5.53488	5.27051	5.93891	4.89134	3.92922	5.68867	4.73031	5.76916	5.01513	5.00713
2535	7978595	BAZ1A	8.7118	8.71362	9.31967	9.27717	8.84456	7.64205	7.71932	8.08419	8.49926	8.05716	7.89591	7.57976	7.86913	7.89752	7.58122	7.49756	7.64646	7.52762	7.74048	7.44304	8.42874	8.25576	8.75259	8.7949	8.43159	7.00115	7.11633	6.84994	7.45646	6.94562	6.17464	6.89489	6.98591	7.20683	7.31282	6.38024	6.90001	7.26961	8.07818	6.56165
2536	8171024	---	7.24099	7.64001	7.63833	7.73964	7.85361	6.3975	5.55923	5.96861	6.71615	6.42813	5.47577	5.44263	6.4328	5.38188	6.6404	5.76499	6.85832	6.1591	6.61439	5.71839	7.44724	7.67289	7.76912	7.86524	7.39065	6.67151	6.58567	6.70104	7.72068	6.82476	5.59033	5.86251	6.32144	7.0313	7.77141	6.28808	6.65774	6.17933	7.32734	6.35878
2539	8129410	THEMIS	7.53447	7.2521	7.37715	6.38326	7.62699	6.80072	6.32231	5.74172	6.17433	7.26631	6.38297	6.05229	6.27841	7.15777	6.45975	5.59278	6.14255	5.98803	5.30755	7.06189	8.27112	7.53812	7.81084	7.35777	8.36068	7.45322	6.58198	6.34479	6.64833	6.95028	6.37751	6.36658	6.02334	5.48948	5.92319	6.25451	6.34404	5.01486	6.37662	6.48489
2541	8019885	SMCHD1	10.7213	10.7056	10.6733	11.144	10.8658	9.74231	9.45238	9.63501	10.5994	9.91332	9.34018	9.32881	8.9538	9.36407	9.34021	8.75193	9.49949	9.26738	9.49557	9.32371	11.2637	11.0972	10.9281	11.4833	10.8108	9.95877	9.62583	9.7753	10.1673	9.23047	9.06037	9.2471	9.67939	9.75316	9.54982	8.69065	8.8033	9.31575	10.2152	8.88062
2542	7927548	TIMM23	6.43264	6.95311	6.39114	6.40285	7.2493	6.24361	5.56456	6.17337	6.0576	5.79602	5.70716	4.91399	5.35463	5.99088	5.68572	4.64712	5.02444	5.21711	4.89625	6.46361	6.58091	6.05764	6.44146	6.81711	6.81276	6.56729	5.72831	5.04495	6.18277	5.79663	5.3566	5.70222	5.00021	4.10634	4.75167	4.65362	5.42368	4.31849	4.89503	5.27846
2548	7895227	---	11.377	11.5389	11.8274	11.6906	11.5805	10.2363	10.3882	10.3097	10.39	10.7076	9.87799	9.76506	9.60907	9.96588	10.0482	8.87453	9.92375	9.53025	9.3854	9.57382	11.9023	11.569	11.6401	11.7513	11.6969	10.7472	10.7253	10.5977	10.3662	10.6414	10.1336	10.3837	10.499	10.1188	9.76127	10.1654	10.131	10.6165	10.5068	10.343
2555	8128592	ATG5	6.43439	7.17143	6.60259	6.49441	6.99283	6.12736	6.21252	5.87873	6.06737	6.1121	4.80654	4.8097	5.24586	5.65546	5.18627	5.19566	5.20303	5.69424	4.70481	5.52443	7.03937	6.84813	7.29443	6.58181	7.15446	5.69373	5.59302	5.62699	5.38554	5.93172	5.57941	5.38345	5.23772	4.85622	4.90457	4.88558	5.37718	4.32241	5.96073	5.31152
2561	8121734	ASF1A	8.07873	8.32086	7.90434	7.81512	8.56874	7.8035	7.88871	7.88005	8.09499	7.9844	7.18136	7.65601	7.36295	7.79316	7.50839	6.44701	7.03974	6.68131	6.51189	7.52739	9.01547	9.03123	8.33531	8.60802	8.90514	8.21531	8.04244	7.72494	7.82906	7.35431	7.06977	7.55616	7.43003	7.04441	7.28423	7.24211	6.98377	4.84584	7.4704	7.86735
2563	8134122	AKAP9	7.00793	6.94251	6.88833	6.7443	7.14468	5.86968	5.48254	5.42161	5.47385	5.76592	5.17784	5.41039	5.10043	5.59679	5.36095	5.31353	5.66362	5.16649	5.24306	5.22212	7.55973	6.75275	6.92659	6.76994	6.99074	5.24707	5.39902	5.04145	5.06504	5.13424	4.80113	5.44468	5.26158	5.34748	5.2682	4.70016	5.21993	5.66732	6.00323	5.0372
2566	7956152	PA2G4	9.6004	9.91717	9.75418	9.69905	9.72592	9.39928	9.61573	9.03412	9.35882	9.69661	9.24663	8.88549	9.10451	9.26075	9.48569	9.36852	9.15279	9.12474	8.41934	9.03166	9.82824	9.53903	9.56867	9.51253	9.70926	9.37135	9.26065	8.97232	9.32109	9.25314	9.03833	8.82905	8.95519	9.30164	9.27703	9.22525	8.97051	4.86358	9.13012	9.47257
2572	7907790	CEP350	7.71032	7.71267	7.27295	7.62256	7.79433	6.83069	6.76921	6.47177	6.79741	7.15805	6.64328	6.60116	6.97544	6.65376	6.81637	6.38772	6.63551	6.60723	6.47109	6.33858	8.00273	7.76191	7.91752	8.11452	8.08131	6.54584	6.17533	6.11827	6.58407	6.40225	5.33702	5.77092	6.2266	6.00247	5.89334	5.45579	5.81587	5.23895	6.62423	5.9837
2573	8051670	SOS1	7.36677	7.25168	7.21648	6.59784	7.01118	6.28119	6.04383	5.2354	6.61677	5.92359	5.59272	5.00238	5.61262	5.64368	5.52724	5.69107	5.81919	5.72693	5.47086	5.26792	7.49715	7.61053	7.40847	7.46736	7.64797	6.35488	6.16489	6.42661	5.87318	6.65757	5.88813	6.25784	6.49324	5.76097	6.37441	5.59713	5.78539	4.65224	6.54861	6.04734
2575	7950544	PRKRIR	5.64416	5.98871	5.46514	5.88779	6.38574	5.25824	5.1361	5.03167	5.36293	5.77354	4.62321	4.46266	4.34577	5.37627	5.04181	4.53226	4.70552	4.38326	4.6541	5.08539	7.38141	6.74694	6.95834	6.91633	6.77214	5.54142	5.05075	5.84163	5.29117	5.58369	5.04616	4.93508	5.17272	5.11638	4.60288	4.56413	5.20477	4.53635	5.27196	4.97089
2576	7913571	HNRNPR	8.97243	8.88879	8.93662	8.34739	8.93947	8.18842	8.15725	7.52806	7.69177	8.0516	7.49333	7.49105	7.48826	7.81171	8.36678	7.39348	8.20348	7.40394	7.46432	7.69492	8.46164	8.46492	8.44728	8.42684	8.48616	7.32748	7.48489	6.92624	6.84943	7.61208	7.28991	7.08565	7.01317	6.46664	6.51564	7.14494	7.42347	5.34035	7.32002	6.99835
2582	8149475	CNOT7	7.95147	8.09067	7.59066	7.42653	7.80815	7.28919	7.88464	7.00387	7.54949	7.342	6.72126	6.35438	6.69963	6.8012	6.51743	6.38657	6.01731	5.93461	5.56299	6.93953	8.42049	8.66217	8.44273	8.58756	8.14947	6.93935	6.93009	6.86793	6.59956	6.88917	5.88974	6.96672	7.02319	6.66416	6.68323	6.13922	6.67849	6.91536	6.7316	6.84024
2586	7957242	ATXN7L3B	8.86662	8.82284	8.70243	8.60252	8.9835	8.59386	8.29531	8.38177	7.95995	8.18587	7.89663	8.38307	7.3152	8.19667	8.07919	7.54581	7.52588	7.45061	6.00056	7.81605	9.47246	9.36833	9.20062	9.22748	9.22724	9.03049	8.97379	8.9178	8.38234	8.4368	8.50129	8.17572	8.44627	8.32596	7.82569	8.24155	8.10986	5.85194	8.29784	8.65127
2587	7894806	---	11.7916	11.3667	11.4886	10.9093	11.3306	10.8484	10.1205	10.551	10.4508	10.7209	9.82856	10.1323	10.8265	10.1969	10.6051	10.605	10.4007	10.0867	10.2936	10.1491	11.3397	11.3755	10.9942	10.9285	11.6168	9.74616	9.26108	9.68274	9.90055	10.3804	9.70238	9.88842	9.25361	8.62114	10.0231	9.52117	8.81994	10.0027	9.88793	9.25046
2591	7990582	SCAPER	6.80969	6.99315	6.28322	6.68189	6.72908	5.67319	5.71207	5.13009	5.54815	5.87091	5.11338	4.85152	5.0942	6.30017	5.38017	5.28383	5.76056	5.66485	5.87147	5.59556	6.76602	6.57531	6.33059	6.34147	6.563	5.17363	4.72517	4.53592	4.37602	5.03208	4.84154	4.89695	4.64631	4.58032	4.67319	4.4989	5.21486	5.54682	5.15512	4.54172
2593	8161242	EXOSC3	6.82826	6.98105	6.46041	6.66211	7.19902	6.71206	6.29063	6.29027	6.53731	6.26572	5.26984	5.84921	5.7198	6.21983	5.78097	5.28218	5.22973	5.7537	5.09431	5.8963	7.06515	6.97066	6.73835	6.60142	7.25206	5.82483	5.15185	5.63734	5.10338	6.22956	4.81089	5.29787	5.85246	4.59486	4.94958	5.21748	4.74974	4.69491	5.16958	5.73485
2595	7988789	DMXL2	7.79101	8.32728	8.64784	8.71118	8.35954	7.3778	7.53191	8.12947	8.23217	7.4617	6.78764	7.02789	7.8776	7.6542	7.61811	7.38926	7.22207	7.56654	7.42453	7.39003	8.84105	8.92503	9.52263	9.44221	9.07387	8.19616	8.1389	8.56324	8.64984	7.88014	7.20266	7.43784	7.9862	7.88737	8.04825	6.67273	7.36883	5.71291	8.53201	8.04031
2596	8091190	ATR	6.98241	6.78781	6.70645	6.31289	7.19505	5.66102	5.20879	5.9241	5.43228	5.69248	5.47083	5.109	5.33622	5.54453	5.61752	5.21011	5.36153	5.28724	4.99253	5.39876	7.31452	7.36672	7.22405	6.80219	7.29467	6.35173	6.34156	5.55516	5.50019	5.98181	5.29536	5.51201	5.76387	5.08908	5.05223	4.82589	5.25429	4.99338	5.13991	5.50235
2598	8156601	C9orf102	7.15735	7.57677	6.86618	6.78899	6.93189	5.91977	6.13202	5.80167	6.88478	6.27638	6.53719	6.19289	7.46653	7.27915	5.85992	6.59945	7.15003	6.62064	6.1943	5.44814	8.15727	7.1676	7.38407	7.39693	7.43688	5.49764	4.78259	5.97408	6.4936	5.89765	6.02703	6.1628	6.83297	5.1436	6.01618	6.3639	6.04805	5.24199	6.13191	5.20775
2599	7896434	---	9.83188	9.58434	9.90513	9.54432	9.68863	11.4948	11.2478	11.6608	11.219	11.3599	11.1615	11.2173	11.0953	11.123	10.9831	10.8676	11.2024	11.7314	10.642	11.6644	10.6947	9.78072	10.3791	10.0399	10.0978	11.7684	11.4297	11.7008	10.9932	11.0593	11.6239	11.3929	11.8762	11.8463	11.3431	12.1116	11.5385	9.55571	11.4638	12.2167
2600	7894366	---	10.3367	10.7612	10.856	10.2714	10.4621	9.8461	8.95729	9.16939	9.00569	9.37886	9.59065	9.86905	8.63822	8.93981	9.06856	8.80167	9.21528	8.55054	9.12088	9.0294	10.3881	9.67454	9.83396	9.99374	10.3144	9.08265	8.91334	8.89814	9.19068	8.98932	8.86552	8.89491	8.627	8.82644	9.05718	8.10606	8.1326	7.04967	9.36411	9.57083
2601	7896644	---	4.81309	4.16296	4.8122	4.20486	4.40471	5.2164	4.47425	4.51687	4.5793	4.88947	5.64539	5.32299	7.39896	4.72959	6.22779	6.738	5.58179	4.3431	5.92233	5.21333	4.79698	4.04493	4.55028	4.35451	4.10903	4.82435	5.50643	5.15414	5.16166	5.32359	5.2405	5.56432	5.8311	4.77998	4.77912	5.68906	6.43707	6.5268	5.16295	5.14293
2604	7989735	CLPX	6.84459	7.23396	7.26577	6.87018	7.44742	5.90277	6.06373	6.25681	6.97087	6.85206	6.28031	5.71983	6.18436	6.74289	6.13227	5.02024	5.89222	5.02066	6.8274	5.86715	7.00169	6.95051	7.10452	7.05291	7.37078	6.40519	5.39735	5.58372	5.37024	6.57916	4.9321	6.12118	5.30089	5.29532	5.78981	4.59161	5.51346	5.41385	6.19276	5.74168
2610	7896444	---	4.88756	6.19908	5.06262	5.67383	6.14276	3.56386	3.2118	4.5644	4.26813	4.12992	4.09954	4.43537	4.84283	5.3778	3.84094	3.38012	4.27783	4.06546	3.52852	3.77549	6.42691	5.06313	5.02169	5.28019	4.87419	4.73032	4.73421	5.12228	3.74405	4.87681	3.97405	4.39525	4.10532	3.9918	4.53468	4.38191	3.73218	3.65213	4.80826	4.56888
2612	7918424	---	4.84908	4.37675	4.17528	4.59534	5.3811	3.73254	3.4231	3.91129	3.53025	3.75758	3.229	3.6784	3.56888	3.52513	3.80984	3.72337	3.855	3.58594	3.97675	3.48578	6.47246	5.63599	5.45116	5.83395	5.97207	4.31742	4.15657	4.56751	4.02754	3.71174	3.80745	4.20818	4.02245	3.70373	3.90997	3.73218	4.28792	4.30524	4.14897	3.86969
2616	8155849	ANXA1	10.169	10.2391	10.326	10.3085	10.8454	9.80657	9.6924	10.0985	9.68988	10.4317	9.39089	9.7393	9.88143	10.0959	10.1257	9.01406	9.32359	9.67233	8.9222	9.77783	10.5447	10.263	10.2969	9.92323	10.5776	9.21472	8.90772	9.05521	8.60341	9.15719	7.94569	8.97591	9.73099	8.32108	8.50436	8.0352	8.0543	8.51104	9.57878	9.05952
2618	7893253	---	5.93726	5.33241	5.34987	5.80507	5.53007	3.86908	4.83462	4.23342	5.15921	4.41606	4.02427	4.97675	3.74347	3.67686	3.82077	3.54479	4.83019	4.75678	5.76623	5.46645	5.81075	4.56905	5.75613	4.847	5.35696	5.4657	4.208	4.47925	4.30834	4.96516	4.791	3.63947	3.39251	4.6302	3.55573	4.52178	5.21967	5.24681	6.26045	4.3388
2621	8032127	C19orf22	6.27376	6.28121	6.41333	6.47503	6.39285	7.42196	8.003	7.7311	7.97086	7.72261	7.50045	8.40098	7.58774	7.72285	7.46866	7.5517	8.2644	7.63449	7.81043	7.72806	5.9993	6.75302	6.78591	7.3043	6.7008	6.73049	7.53144	7.90284	7.97626	7.61119	7.53316	8.04234	7.35551	8.42312	8.26489	8.10052	8.36347	4.87176	7.33537	7.46526
2622	8154765	DNAJA1	7.7563	7.9792	8.31588	8.52802	7.66306	7.52524	7.41787	7.47002	7.73813	7.36264	6.81659	6.97405	6.66506	6.83254	6.88168	6.38009	6.55158	6.44926	6.40382	6.61824	6.64344	7.21189	7.17884	7.20177	7.10526	5.84147	5.8982	6.17189	6.1702	5.30922	5.77243	6.42988	6.37077	5.9711	6.0871	5.55793	5.58695	6.86253	6.58871	6.08651
2630	7970864	HSPH1	7.8423	7.58399	7.41041	7.28688	7.42914	6.79915	6.24204	6.30076	6.14368	5.95503	6.30185	5.95088	5.89195	6.69632	6.02245	5.95476	5.75284	6.35565	5.30409	6.12522	8.20743	7.78816	7.48805	7.74331	7.50001	5.8389	5.90646	6.12327	5.9887	6.0986	5.80168	5.75076	5.9306	5.78652	5.96801	5.94784	5.54852	6.05779	5.81868	5.93488
2635	8155636	CBWD3	8.27741	8.00423	8.21624	7.57247	8.32406	7.42227	7.02262	7.35457	6.73148	7.33462	7.00851	6.52187	6.95606	6.90235	6.95485	6.52005	6.90239	6.71105	6.23449	6.47523	8.59072	8.30702	8.29546	7.70605	7.98999	7.36795	6.91031	6.69637	6.45453	6.43122	6.34901	6.65844	6.57133	6.28302	5.76838	6.19474	6.04753	5.76252	6.73778	6.25864
2637	8089930	GOLGB1	7.44575	7.39589	6.94186	7.42943	7.4986	6.51943	5.80158	5.46359	6.61057	6.69656	5.94384	5.30079	5.36718	6.33197	6.24729	6.05614	6.21344	6.19535	5.81332	6.09963	7.57866	6.93553	6.88471	7.27009	7.44612	5.94754	5.53656	5.44973	5.69737	5.32078	5.48836	5.76152	5.95921	6.03845	5.53421	5.30149	5.55283	5.04203	5.90324	4.96645
2638	8052269	CCDC88A	6.14556	6.57267	7.01883	6.1643	6.93666	5.14405	5.22157	5.93631	5.67204	5.52419	4.65785	4.89212	5.23419	5.09463	5.59074	4.86472	5.13497	5.1172	4.84945	5.08717	7.03132	6.81483	7.11986	6.89096	6.58064	5.73446	5.15946	5.2098	5.56421	5.13958	4.68654	4.98129	5.51167	4.82678	5.05561	4.64516	4.91088	5.54293	6.43157	5.26829
2644	7944185	CD3G	9.06748	8.63578	8.10832	8.30217	9.08783	8.92656	8.44023	8.26593	8.22052	8.91181	8.19749	8.26083	7.5846	8.87546	8.73205	7.84793	7.98416	7.48496	6.13706	8.62858	9.32017	8.73572	8.43456	8.32448	9.14204	8.93006	8.54921	7.84517	8.07209	8.72336	8.158	8.02107	7.47531	7.01588	7.45332	7.90096	7.6275	5.67665	7.39151	8.59034
2645	7989037	CCPG1	7.07188	7.67051	6.96485	7.92243	7.41196	6.2281	6.58083	6.36909	7.34431	6.45613	5.90569	5.78076	6.18248	5.74303	6.24516	5.52783	5.57114	5.85709	5.97977	5.69631	7.13704	7.31289	6.7574	7.5335	7.26556	5.74522	5.65094	5.53209	5.86793	5.80486	5.33362	6.0939	6.00026	5.70046	5.87619	5.41012	5.89856	4.69313	6.9214	5.53774
2648	7954969	IRAK4	6.80678	7.0073	6.8265	6.99233	7.01926	5.37904	5.65869	5.76602	5.84629	5.8684	5.03694	5.6893	5.63662	5.70249	5.40271	5.48846	5.71772	5.74295	5.76062	5.69005	7.43933	7.69645	7.54282	7.66753	7.29487	6.50938	6.67569	7.03916	7.11999	6.33144	6.49402	6.18116	6.0133	5.4957	5.92717	5.57804	5.36106	4.86346	6.27906	6.29208
2649	7893160	---	11.0175	11.7006	11.53	10.8827	11.44	9.93681	9.97487	10.2132	9.41195	10.0272	10	10.364	9.8829	10.2673	10.2972	10.0594	9.6066	9.92692	7.74113	9.88532	10.9365	10.6664	10.826	10.1483	11.1573	9.84937	10.0788	9.61355	9.12275	10.7471	9.52046	10.2969	10.1573	8.54564	9.63904	9.55399	9.96673	10.2386	9.40597	9.82911
2653	8100603	CENPC1	7.23451	7.03064	6.65152	7.26661	7.32505	6.20153	6.01297	5.80239	6.23366	6.00932	6.11575	6.06283	5.75976	6.12748	6.09537	5.83552	6.2131	6.14575	6.07442	5.99168	7.40653	7.58998	7.02909	7.39142	7.8783	6.02267	6.84474	6.25198	5.16911	5.87194	4.70372	5.8305	6.0329	4.58032	5.70247	5.88183	6.16205	6.35591	5.12208	5.10154
2657	7895267	---	7.84483	6.77698	7.19349	6.96981	6.79574	8.25272	8.95683	8.079	8.64564	8.04811	8.41052	8.06268	8.323	8.88704	8.28857	8.48213	8.49878	8.24614	7.74652	8.77224	6.92164	5.51382	7.36365	6.78386	7.98806	8.27103	8.13691	7.86723	7.7726	6.42699	7.91725	8.18144	8.53718	8.13376	7.75396	7.79906	8.33502	6.7213	8.21782	8.89268
2662	8044745	DDX18	8.84397	8.66883	8.80221	8.49711	8.86434	8.22295	7.8048	7.74498	7.59836	7.94969	8.22282	6.08906	7.19024	7.89745	7.44877	7.46289	7.45835	7.55024	6.94112	7.42427	9.307	9.07972	8.91709	8.79667	9.24049	7.96701	7.61874	8.12513	7.46706	8.0206	7.47989	7.14334	7.83182	6.91211	6.86522	6.9035	6.92521	6.96833	7.75563	7.39816
2663	8048014	RPE	7.61629	7.02631	7.17273	6.00349	7.44094	5.97944	5.88077	5.94484	5.59123	6.19587	5.35843	5.79554	5.56697	5.73335	5.93002	5.78533	6.02501	5.28909	5.13608	5.60437	7.78545	7.0361	7.29519	7.40269	7.6892	6.55	6.45001	5.94508	5.9413	6.02483	5.50263	5.66412	5.63131	5.2443	5.76724	5.43569	5.16474	5.78515	5.66912	5.68293
2666	7986501	---	5.59614	5.0558	5.12315	4.96368	5.53047	5.22121	3.58325	5.80406	3.83259	3.74142	3.53524	3.89084	3.92048	3.63331	3.7685	4.73041	4.05746	3.95555	3.61368	4.36216	5.49382	5.26783	5.54521	4.11963	5.94234	3.68243	3.70765	4.55856	3.59597	4.7433	3.92635	3.80135	3.58702	4.68007	4.04666	3.34854	4.42948	3.77958	4.27283	3.43726
2667	8082118	---	5.67632	6.78123	6.10414	6.71488	6.57137	5.02299	6.02363	4.68139	5.95212	4.52371	5.06709	5.2582	4.5084	4.51905	6.08277	4.02266	4.64441	4.32749	3.9597	4.86738	5.31492	6.29137	5.40272	5.62106	5.19471	4.89848	5.64751	5.46285	4.97948	4.52095	4.01245	5.00442	5.08269	5.94631	4.89184	4.1893	5.10247	4.46447	4.49015	4.42194
2669	8088535	PSMD6	8.30649	7.9619	8.28078	8.43316	8.66383	7.66861	7.36912	7.40211	7.63439	7.90239	7.41435	6.19714	7.4169	7.317	7.10934	7.186	7.17625	7.26053	6.85636	6.95944	8.50593	8.17764	7.8267	8.22516	8.09062	7.3051	7.02512	6.77156	7.14668	6.64485	6.46599	7.25685	6.71926	6.57794	6.54956	6.083	6.30776	5.03171	7.15457	6.81937
2672	8151756	TMEM55A	6.82956	7.12829	7.2972	7.86084	7.27468	6.23924	6.08679	5.88695	7.53522	6.13827	5.70528	5.48959	6.56004	6.59177	5.68224	6.06779	5.93612	6.09256	5.26314	5.80365	7.60602	7.70363	7.5486	8.2533	7.2294	6.82791	6.79532	7.3967	7.11668	6.53177	6.36889	6.14628	6.81737	7.45359	7.43617	5.81979	6.46168	5.31613	7.09166	6.75353
2674	8055672	MMADHC	7.84376	7.80745	7.43208	8.05024	8.14837	7.48172	8.02688	7.98814	7.90232	7.68178	6.47047	6.60096	6.70183	6.99402	6.47884	5.95532	6.45579	5.90224	7.05152	6.16557	8.25283	8.52302	8.13401	8.13302	8.15399	7.49952	7.63399	7.37206	6.95991	6.95107	5.83092	7.73961	6.87401	6.37541	6.65616	5.86401	6.72005	6.83106	7.40765	7.11949
2676	8152628	DERL1	8.47032	8.31888	7.7458	8.18753	8.40467	7.79241	8.17534	7.62203	7.72986	7.98587	7.43488	8.01699	7.77443	7.74143	7.59357	7.19742	7.30176	7.00291	6.80199	7.64877	8.5717	8.52992	8.55051	8.50985	8.5177	8.3381	8.49838	7.87413	8.0035	7.56118	7.71175	8.04159	7.96116	7.99529	8.09361	7.94491	8.21933	3.99349	8.04203	8.17262
2678	8031097	NDUFA3	8.67492	8.41982	8.52808	7.94118	8.01983	9.15686	9.36089	9.6816	8.97777	9.29874	9.13997	9.33276	9.3408	9.5925	9.45905	9.40973	8.99695	9.25016	8.77707	9.36778	8.4497	8.0463	8.33984	8.03939	8.00475	9.61532	9.47125	9.46036	8.72368	9.04394	10.0467	9.44624	9.52545	9.42807	9.03722	9.71731	9.74474	5.76796	8.95506	9.38057
2683	7932703	ACBD5	6.79092	7.01958	6.57711	7.3425	6.63701	5.89502	5.46818	5.91727	5.76941	6.48405	5.45109	5.77695	5.96805	5.98637	6.19076	5.31623	5.38044	5.8158	5.59905	5.85681	6.8772	7.26398	6.99818	6.89128	7.18356	5.93703	5.51856	5.23874	5.44982	5.36665	4.4116	5.46124	5.43632	5.52932	5.52593	4.91533	4.64887	4.5483	5.55121	5.05165
2684	8113914	FNIP1	8.37646	8.46719	8.71584	8.81508	8.71776	7.84483	8.07525	8.05737	8.55745	8.22327	7.31608	6.80902	7.68764	7.72163	8.12587	7.25064	7.69754	7.96977	7.89337	7.84595	8.87558	8.86088	8.92973	9.23273	8.92829	8.26888	8.24078	7.76873	8.38979	8.02568	7.47499	7.99215	7.81703	7.61079	7.81348	6.69845	7.83713	4.87914	8.03615	7.50582
2686	8046695	ITGA4	8.8649	9.19056	9.12655	8.65982	9.45946	8.03056	8.35924	7.92514	7.83895	8.58088	7.73501	7.48667	7.9954	8.30264	8.11768	7.39365	8.23182	8.1227	7.70594	8.07957	9.54249	9.91984	9.78337	9.09772	9.5715	8.33981	8.62693	8.18381	7.75444	8.42487	7.52944	8.42419	8.31477	7.46054	6.71695	7.24346	7.93579	6.89946	7.89213	7.95386
2689	7944525	---	7.32403	7.1822	7.79804	7.79265	7.84199	6.23344	6.36885	6.08278	6.73173	6.17751	7.05218	5.17104	4.34138	5.82619	5.74853	6.26519	7.02041	6.52614	6.16777	6.26446	7.64994	6.62548	7.14714	7.13531	6.87214	6.89315	5.91223	6.59219	6.29345	6.02156	6.24865	6.33281	6.10642	6.86273	6.22418	4.84288	6.47828	5.82918	5.72955	5.92742
2693	8102720	ANKRD50	5.22024	4.92415	4.32119	4.87897	5.32205	4.71273	4.11874	3.8879	4.18492	4.84098	3.99928	3.64611	4.22262	3.72187	3.67694	3.62512	3.99727	3.96559	3.61107	4.21283	5.39241	5.92356	5.75772	5.94107	6.35167	4.78063	4.06084	4.5294	3.97586	3.88143	3.53547	4.46828	4.08346	3.66925	3.6461	3.46022	3.67042	3.53604	4.32939	3.82709
2694	7978064	---	5.18545	5.14595	5.07571	5.54531	5.12571	6.16597	6.53197	6.2162	6.26827	6.60046	6.05119	5.99755	5.81908	5.89209	5.83156	6.04067	7.0083	6.40948	5.90928	6.61771	5.63569	5.35379	5.73593	5.49689	4.08997	6.3386	6.21931	6.73762	5.74198	6.38827	7.09926	7.44603	7.01683	6.6609	6.55465	7.66503	7.01108	4.58048	6.41038	6.89959
2696	8101648	HSD17B11	8.90091	9.55628	9.15933	9.78732	9.07103	8.36921	8.8471	8.73968	9.54454	8.5029	7.76186	8.35737	7.90359	8.10463	7.54149	7.26955	7.50155	7.49452	8.50041	7.68934	8.87594	9.12187	8.89274	9.45362	8.88726	8.16457	8.38331	8.37711	8.63392	7.79406	7.15798	7.86959	7.88959	8.01736	7.85219	6.44673	7.46554	7.36896	8.45688	7.48686
2698	7932285	FAM188A	5.85498	5.84174	5.63454	5.46738	5.71509	4.51741	4.79484	5.27943	5.09798	5.09049	4.15585	3.90405	4.34942	4.33892	4.64466	4.26341	4.55554	4.31489	4.30236	4.20706	6.3405	6.47369	6.4436	6.2112	6.5687	5.29936	5.21839	5.0294	4.68133	4.69627	4.01908	5.282	4.67673	4.39363	4.69005	3.97573	4.31525	4.22531	5.09392	4.49442
2701	7954810	LRRK2	8.68215	9.13602	9.38667	9.66836	8.94708	8.18423	8.06106	8.14636	9.09411	8.12839	7.9411	8.24041	7.98928	8.08488	8.07691	7.49762	8.01225	8.27588	8.61193	7.56843	9.80936	9.55537	10.057	10.3369	9.47172	8.37092	8.63926	8.716	8.9503	7.81134	7.25258	7.98521	8.42854	8.43301	8.16276	7.60729	7.96391	7.25828	8.99425	7.88468
2706	7903908	CEPT1	7.53151	7.10384	7.64302	6.99146	7.12521	6.60009	7.15255	6.1036	6.39678	6.75622	6.31581	5.85596	6.36969	6.60146	5.90477	5.7783	6.02172	5.90782	5.53011	6.01917	7.79558	8.4252	7.54449	6.95359	7.99113	7.24034	6.78883	7.17453	6.65261	6.41918	6.1536	6.3388	6.63149	6.33889	6.37939	5.46199	6.44048	4.49232	6.11638	6.84975
2709	8089203	SENP7	6.76218	7.04974	6.81156	7.07796	7.29943	6.00178	5.7436	5.91041	6.20374	6.25894	6.39013	6.02633	5.92777	6.20158	5.85551	5.9101	6.0883	5.94371	6.03494	6.10452	8.1669	7.88494	7.42143	7.89659	7.61227	5.95723	6.09545	6.24215	6.08527	5.81132	5.22636	6.16075	5.72759	5.67346	5.33202	5.04895	5.74474	5.23911	5.97616	5.66748
2710	7901418	BTF3L4	6.84934	7.26863	7.08094	6.64897	7.38675	6.45155	6.53831	7.12236	7.07701	6.72761	5.57874	5.15197	5.66692	7.40269	5.37054	5.76846	5.6526	5.2723	5.98698	6.57038	7.36615	7.47395	7.2197	7.16358	7.55782	6.05277	5.98498	6.21363	5.86618	6.29643	6.29941	5.49742	6.10455	6.03361	5.70563	4.93226	5.86592	4.99541	5.83619	5.80932
2711	8150906	IMPAD1	5.60814	5.4918	5.98644	5.65805	6.50656	4.65855	5.04371	5.61875	5.04229	5.47805	4.82868	5.7249	4.93787	5.19864	4.54727	4.22096	4.35515	4.96542	3.98338	4.90077	6.35823	6.6051	6.72433	6.12821	6.93676	6.16857	5.45346	5.96439	4.56874	5.07222	4.88407	4.36463	4.63608	5.41054	5.19862	4.52299	4.80745	4.45144	4.24308	4.93769
2713	8030980	ZNF525	10.8308	10.4118	10.4412	10.3677	11.1041	9.47749	9.13909	9.28279	9.35382	9.58211	8.41498	8.3997	9.16175	9.26066	9.48765	8.95069	9.44446	8.79847	9.8598	8.72784	10.2762	9.8987	10.3226	10.0985	10.2883	8.46027	9.28894	8.82289	8.37253	8.78705	8.64182	9.00698	8.63126	8.25236	8.36121	8.49031	8.80727	9.50306	9.17825	8.76994
2724	8103309	---	5.0015	4.79043	5.08541	4.91755	5.98785	3.92551	3.85143	3.71934	3.82773	3.51442	3.4502	3.60752	3.5713	3.69499	3.37585	3.74485	3.16166	3.21041	3.46141	3.5657	5.39489	5.08863	5.22963	4.97725	5.71181	3.67181	4.06603	3.43063	3.76262	4.04828	3.41203	3.6948	3.38333	3.37836	4.22888	3.56469	3.52429	4.48675	3.48769	3.658
2726	8046380	ITGA6	8.10323	8.14134	8.01405	7.99258	8.2284	7.36378	7.21629	6.63195	7.48723	6.98991	6.64826	6.85191	6.68442	6.69404	6.47393	6.63699	6.61406	6.57745	6.46897	6.49691	8.71773	8.40207	8.28807	8.23481	7.9868	7.4682	7.2923	6.83785	6.55461	7.03669	6.81117	6.90662	6.74141	6.32894	6.6784	6.21884	6.25074	5.2855	6.78491	7.01923
2727	8113881	RAPGEF6	8.73156	8.67142	8.58795	8.84671	8.78998	8.23956	8.07128	7.74039	8.09893	7.91923	7.77358	7.72211	7.76495	8.00368	7.96577	7.68822	7.87392	7.81198	7.65719	7.5698	9.19876	8.96937	8.70755	8.77638	8.64819	8.26837	7.48616	7.44613	7.82818	7.83676	6.89016	7.31426	7.18977	7.10011	7.08174	6.84801	7.07601	5.27148	7.72208	6.85572
2730	8097148	KIAA1109	7.36351	7.52642	7.5419	7.77154	7.9411	6.67589	6.35411	6.43109	6.91774	6.85603	6.46992	5.95648	6.546	6.70849	6.77413	6.44122	6.8098	6.931	6.73536	6.48045	8.63478	8.41634	8.58844	8.51079	8.48051	7.17782	6.98355	7.16253	7.25618	6.76747	6.16988	6.57865	6.80436	6.65565	6.57234	5.88568	6.36139	5.6546	7.32702	6.72161
2734	7918157	VAV3	7.52522	7.41826	7.2749	7.5446	7.65222	7.13279	6.43949	6.55107	6.98983	6.96288	6.33486	5.69158	6.19234	6.55718	6.65023	6.19308	6.48306	6.15329	5.70582	6.23842	8.16749	7.96213	8.05124	7.82599	8.17743	6.47853	6.22051	6.5045	6.61192	6.5642	5.75208	6.00364	6.51833	5.97267	5.69998	6.02486	5.78025	5.5725	6.34511	6.05036
2735	8051622	SFRS7	9.1959	9.21006	9.13823	8.78059	9.3735	8.07831	8.58646	8.17361	8.25172	8.5939	8.67212	8.43753	7.6171	7.90561	8.10386	7.82318	8.24465	8.28616	7.66911	7.788	9.5228	9.43902	9.18716	8.99802	9.21221	8.66491	8.16608	8.41175	7.9717	7.95012	7.95027	7.56001	7.98397	7.62012	7.46606	7.94236	7.913	5.32722	7.94122	8.13131
2740	7903188	PTBP2	6.19631	6.18449	5.67274	5.67718	6.4012	5.26795	4.78303	4.73722	4.23619	4.93348	4.58225	4.96434	4.50302	4.72917	4.90365	4.76685	4.90412	4.53345	4.56827	4.46769	6.66439	6.48055	6.46091	5.99406	6.82712	5.37014	5.40392	5.59304	4.65684	4.90031	4.47421	4.63657	5.18577	4.35396	4.37402	4.16118	4.40052	4.7822	4.44762	4.67677
2741	7917240	CTBS	7.60065	7.78068	8.05952	8.58673	7.80743	6.94661	7.23277	7.11394	8.01727	6.89311	6.54921	6.56517	6.89679	6.7301	6.45053	6.10502	6.55646	6.92912	6.80329	6.55574	8.46716	8.18302	8.75476	9.0053	7.72376	7.5788	7.32491	7.6969	8.12444	6.95275	7.16504	6.91521	7.03587	7.83012	7.69743	6.95818	7.07417	5.35336	7.37687	6.83164
2747	8040386	DDX1	7.67343	8.14125	7.72368	7.65397	8.18359	7.10293	7.44758	6.5415	7.15915	7.4168	6.94548	6.88828	6.98311	7.05878	7.57542	6.80832	7.41659	6.68856	6.64511	6.92572	8.36502	7.6887	7.75866	7.51922	7.84369	6.80451	6.50152	6.37249	6.24045	6.84336	5.71399	5.97534	6.94157	6.55839	6.20533	5.70207	6.1153	4.87804	6.69314	6.02824
2750	8122600	STXBP5	7.05855	7.44539	6.84481	7.36592	7.3041	6.4443	6.3472	6.20426	6.91636	6.47535	6.08661	5.86374	5.89769	6.16412	6.07176	5.32229	6.41426	5.86318	6.17573	6.13641	7.89291	7.88791	7.65626	8.38276	7.63797	7.07474	7.1988	6.19129	7.33549	6.09049	6.18642	6.60981	6.35351	6.7836	6.32382	5.56298	6.25485	5.0466	7.47295	6.01479
2752	7904965	PDE4DIP	9.15357	9.29086	9.08445	8.79709	9.37976	8.42966	7.99868	8.30795	8.26153	8.57507	8.27898	8.05786	7.98875	8.16538	7.894	7.61958	8.00662	8.14132	8.0072	8.16957	10.1703	9.91816	9.92909	9.96395	9.92174	9.71296	9.05724	9.06659	8.87367	8.49814	8.00766	7.95612	8.23495	8.36745	7.65541	7.72348	8.03512	7.16496	8.45412	8.44334
2756	7943620	ATM	9.37979	9.32781	9.08451	8.97651	9.42621	8.42616	7.94588	7.69351	8.2678	8.26902	8.03286	7.63116	7.39511	8.18733	8.0188	7.91669	8.15708	7.73711	7.83108	7.9094	9.86643	9.47896	9.26297	9.3158	9.41064	9.0189	8.52214	8.31405	8.24871	7.90081	8.01836	7.94479	7.8967	7.71077	7.57005	7.37571	7.51725	6.30607	8.2567	7.76801
2758	7984132	USP3	8.7889	9.14366	9.16662	9.40447	8.98219	8.55537	8.43605	8.29145	8.74153	8.39076	7.76656	7.04368	8.04516	8.44962	8.29337	8.26294	8.25077	8.10732	7.70973	7.91474	9.48256	9.4494	9.43018	9.49584	9.22911	9.1384	9.00655	8.88217	9.0865	8.81077	8.47301	8.27569	8.53634	8.50458	8.40782	8.12708	8.03146	5.3649	8.2634	8.50083
2759	7995479	PAPD5	7.01411	6.90916	7.15901	7.66972	7.2676	6.12984	6.15836	6.04705	6.7541	5.98113	6.03558	5.95892	5.07972	5.8363	5.89223	4.62981	5.8282	5.67008	5.54717	5.88505	7.50313	7.39149	7.41209	7.616	7.25416	6.58136	6.12012	6.18868	6.74655	6.03771	5.78028	6.08787	5.88519	6.10375	5.82209	5.69286	5.91387	4.87282	6.71196	5.49144
2760	7943413	BIRC3	7.55998	6.76175	7.5481	6.7384	7.40937	5.96784	5.97106	6.41497	5.98468	6.24809	5.97224	6.01866	5.92638	5.86998	5.89091	5.96052	5.64401	5.86263	5.75668	5.39517	7.95485	7.69848	8.19048	7.4154	7.52449	6.38877	5.97848	6.46608	5.97181	5.98152	5.81803	5.84476	6.56454	5.6344	5.54484	5.78806	5.36953	6.45705	5.94775	5.76531
2761	8081808	LOC100128175	7.26086	7.30308	6.88322	6.79086	7.01801	6.25261	5.18968	5.30432	5.98539	6.07436	5.81926	5.15747	5.23812	6.40587	5.63802	5.12393	5.44852	5.87673	4.86955	6.00008	7.87498	6.87479	7.34052	6.69641	7.06833	7.2608	6.87894	6.6308	6.93091	5.86432	6.05456	5.30072	6.34824	6.13134	6.45315	5.57097	6.45658	5.41027	6.63205	5.95894
2766	7991758	HBM	5.95045	5.08321	5.70655	5.61696	5.80217	7.24719	6.37758	6.33877	6.15734	6.59375	7.18432	6.75768	6.27781	7.29567	7.01967	7.41464	6.96232	6.39571	6.39759	7.11503	5.89049	4.9402	5.02782	5.58449	6.42256	6.78648	6.62448	6.2058	5.78769	6.98091	7.52669	7.14209	6.11658	7.23748	6.69239	8.14505	7.32966	6.99852	6.74318	7.76523
2770	7902382	RABGGTB	6.73733	6.48738	6.87014	6.2538	7.28109	5.87524	6.23951	5.96427	5.15787	6.00544	5.76704	5.216	5.25575	5.68948	5.56569	5.12741	5.39728	5.21409	5.49993	5.41518	7.60953	7.15645	6.97216	6.93593	7.45832	5.85913	5.60583	5.63996	5.46162	5.61214	5.11502	5.56451	5.86438	5.49168	5.1401	4.79365	5.62345	4.56684	5.47417	5.35715
2774	8113130	MCTP1	6.11214	6.6789	6.63624	6.86979	6.35532	5.52616	5.88941	6.35705	6.40152	6.06575	5.7325	5.01626	6.13446	5.77164	5.61996	5.15543	5.53537	5.55946	5.51302	5.62468	6.93279	6.69623	7.47602	7.4066	6.86618	5.38621	5.44639	5.69036	6.11054	5.29574	4.8687	5.29244	5.83758	5.73454	5.17568	4.79342	5.0735	3.90027	6.30802	5.03524
2775	8084986	FYTTD1	6.64001	6.75209	6.59935	6.52445	6.90926	6.40469	6.45907	6.16343	6.20346	6.31309	5.00914	4.89941	6.15368	5.93894	5.72388	5.9527	5.33378	5.28017	4.75182	6.13856	7.00183	7.00311	6.94142	6.6138	7.29879	6.56704	5.21329	5.80479	5.44667	5.65992	5.16507	5.28887	5.32725	4.9893	4.78941	4.69116	5.173	4.8666	5.38864	5.51128
2778	8114326	FAM13B	6.61081	6.98757	6.98267	6.92132	7.49228	6.0018	6.01916	5.58386	5.86434	6.25739	5.71859	6.28038	5.41007	6.05686	5.38995	5.51861	5.90615	5.45515	5.56857	5.53936	7.24382	6.98077	7.35291	7.20386	7.55174	6.07825	5.5663	5.69488	5.37663	5.29867	4.94097	5.35794	5.65766	5.45646	5.37792	5.14464	5.07641	5.30592	6.31761	5.22169
2779	8097600	SMARCA5	8.3981	8.40902	8.60535	8.4818	8.58785	7.04505	7.06297	6.73521	7.31	7.46305	7.26122	6.87022	6.66824	7.49569	7.36847	6.69025	6.42393	6.65176	7.08476	6.78437	8.99005	8.72907	8.55899	8.42996	8.66646	7.15738	7.20914	6.68487	7.14791	7.43973	6.44732	7.44468	7.10527	6.68037	7.13797	6.6662	6.98752	7.0204	7.4351	6.7371
2787	8078187	PLCL2	7.32902	7.97733	7.38544	7.68751	7.57256	7.04737	7.41231	6.33362	6.92361	7.50203	6.88639	7.00094	6.46034	6.68483	6.67568	5.87132	7.09177	6.07198	5.81608	6.5409	8.47179	8.28185	7.81712	8.28348	8.05813	7.17941	7.02685	6.51974	6.4809	7.12062	6.89072	7.0492	6.69179	6.02604	6.50035	6.27933	6.0208	4.97341	6.6108	6.66523
2791	7953878	CLEC2D	9.15932	8.81068	8.50418	8.56513	9.38733	8.39325	7.54136	7.73028	7.56855	8.57806	7.78855	7.86049	7.39687	8.09766	7.99071	7.19206	8.06023	7.60261	7.57068	8.11547	9.44545	9.31446	9.12181	8.79149	9.4261	8.18091	7.57015	7.72623	7.50507	8.05478	7.41735	7.38025	7.77484	7.02583	6.45261	7.06114	7.1051	7.13782	7.70397	7.73022
2793	8056201	RBMS1	9.56973	9.54407	9.50515	9.64986	9.67199	8.54474	8.78778	8.43488	8.67176	8.41912	7.81014	8.64568	8.32674	8.16736	8.17858	7.4887	8.16863	8.09479	8.50235	7.96409	10.2632	9.53404	9.9914	10.0292	9.82469	9.1835	8.90021	9.20967	8.31096	8.76034	8.04438	8.2874	9.02591	8.60261	8.47774	8.29472	8.08681	6.85259	8.81369	8.15492
2795	8105136	ZNF131	6.56842	6.95986	6.32774	6.56798	6.59746	6.59666	6.08781	6.10664	6.84983	7.02832	5.80242	5.17914	5.77965	6.30839	5.6695	5.7234	5.94023	5.956	5.74242	5.88955	7.14471	7.30475	6.78989	7.40571	7.38823	6.25387	5.41575	5.38323	5.38834	6.00143	4.97379	5.13215	5.00802	5.44997	4.62007	4.59616	5.80349	5.15756	6.16204	5.65266
2796	8092000	TERC	4.06993	4.71302	3.78602	4.43332	4.75473	5.7425	6.17669	6.01816	5.91623	5.81373	5.93211	6.45929	5.78306	5.4699	5.36416	5.90038	6.2666	6.46495	6.45135	6.42544	5.45972	5.13993	5.01094	5.15207	5.01387	6.37625	5.88221	6.08686	5.49662	5.30276	6.135	6.47669	6.23741	6.64059	6.52572	6.79154	7.13802	5.66887	6.26677	6.32203
2801	8009205	DDX42	7.53822	7.32078	7.31651	7.29018	7.37765	6.79676	6.66839	6.56405	6.60534	6.75376	6.07939	6.98607	5.82586	6.59997	6.35825	6.64037	6.46712	6.33222	5.58217	6.68022	7.23583	7.40023	7.14683	7.13149	7.34959	6.02287	5.70915	5.64385	6.15585	5.51663	5.20923	5.45939	5.91681	5.59937	5.59622	5.52589	5.65125	4.4438	6.46761	5.78097
2804	8124273	C6orf62	10.3542	10.3673	10.0104	10.4901	10.2302	9.35392	9.25561	9.2392	9.70364	9.53787	8.75903	8.83838	8.24562	9.51734	9.242	8.41511	8.96818	8.89222	8.90459	9.04957	10.7717	10.7422	10.6768	10.9294	10.575	10.2571	10.1628	10.0201	10.1453	9.96516	9.81446	9.74924	9.56299	9.81517	9.57541	9.42921	9.38227	7.48138	9.93544	9.77737
2805	7893791	---	5.12358	5.70892	3.50294	5.01786	4.72131	3.10665	4.30295	3.82837	3.60036	3.59613	3.41526	3.41535	3.41012	3.40934	3.24089	3.49388	3.22793	3.02886	3.16226	3.57225	4.32466	5.89849	4.83863	3.97755	4.68841	3.37042	3.60903	3.87995	5.51981	4.45559	3.88856	3.78451	3.43206	3.41909	3.6003	3.3036	3.65328	4.5554	3.43059	4.0585
2806	8141717	FIS1	7.1974	7.32198	7.3627	7.26516	7.86083	8.4417	8.58566	8.58084	8.38092	8.75064	8.27929	8.78153	8.07817	8.59165	8.5993	7.94065	8.96552	8.4114	8.02525	8.97338	7.02724	6.86481	7.24706	7.61144	7.83202	8.51291	8.35321	8.25422	8.08367	8.78874	7.9574	8.50083	8.49012	9.11624	8.79378	8.6126	8.97663	5.54735	8.69698	9.27779
2808	7976621	VRK1	7.39539	7.11234	7.58216	7.38389	7.98834	6.36473	7.05941	6.97844	6.74499	7.36844	5.59037	6.61533	6.23738	6.51158	6.55732	5.15875	5.97539	5.85256	5.2586	6.24616	6.69413	7.4483	7.15835	7.42143	8.25603	5.87789	6.37186	6.19585	6.59946	6.48374	5.71654	6.9914	6.6219	6.25588	6.3655	5.19662	5.94873	6.71017	7.75722	6.14914
2813	8173613	RLIM	8.81844	8.64494	8.52683	9.13036	8.99448	8.63842	8.68584	8.10918	8.95243	8.24878	6.94489	8.60101	7.13117	7.81512	7.4574	6.96847	7.79912	8.03351	7.58189	8.09426	8.86349	8.84416	9.20875	9.49833	8.78488	8.72172	8.72023	8.62999	8.87234	8.47897	8.50248	8.41445	8.74248	8.55993	8.34634	8.47905	7.96201	5.45662	8.29591	8.62388
2815	7895185	---	8.48081	8.34033	7.91993	7.91559	8.17361	7.19599	5.88692	5.9416	6.39601	6.8423	6.32483	6.53024	6.95509	5.85433	5.80218	6.35576	7.23172	6.98869	7.20651	6.6475	6.9473	7.10004	7.01358	7.19724	7.04206	7.33623	8.0228	6.13847	6.54675	6.62554	6.34997	6.77493	6.4253	6.22619	5.48574	5.94605	6.4543	5.6261	7.06303	6.48589
2817	7967420	SBNO1	7.926	8.09099	8.50289	8.27211	8.406	7.27091	7.49764	7.0568	7.55697	7.83125	6.88521	7.2525	7.00043	7.40386	7.28319	7.13915	7.39243	6.79597	6.95052	6.77871	8.316	8.8499	8.41247	8.34418	8.3903	6.66134	6.61123	6.70734	6.51088	6.72592	6.23648	7.0975	6.93234	6.49872	6.00666	5.93598	6.83665	6.59573	7.15743	6.65729
2821	8180397	---	6.95448	6.68326	7.47226	7.05922	7.00006	6.07839	5.78641	5.89376	6.47013	5.79816	5.35662	5.3329	5.60054	5.62554	5.54237	5.126	5.12244	5.41798	5.56019	5.40297	7.32944	7.65821	7.26813	7.43716	7.27467	6.68929	6.17373	6.34509	6.73017	5.62823	6.01941	6.08066	6.02836	6.24383	5.98096	5.44652	5.30602	5.64277	7.11408	6.58369
2828	7956795	TBK1	7.08219	7.01841	6.81818	7.23498	6.99855	5.48245	5.96741	5.44592	6.28262	5.59249	5.45255	5.38686	4.96484	5.74636	5.00881	5.15764	5.69832	5.27066	5.34857	4.98725	7.11261	7.23519	6.85667	7.07356	7.00074	5.53296	6.25039	5.58606	5.54452	5.94962	5.32335	5.49032	5.83698	5.27506	5.08853	5.33332	5.26392	5.65853	6.1897	5.0685
2829	7896728	---	9.12495	9.35277	9.10285	9.65567	9.28429	8.91148	8.38553	8.50673	9.1474	8.45562	8.11118	8.06529	7.71155	8.13704	8.19002	7.40279	7.97438	8.0975	7.47451	7.77318	9.14039	9.30452	9.03633	9.54924	9.1463	8.35842	8.3103	8.43095	8.65322	8.5464	7.34137	7.58671	8.00847	7.93013	7.90712	7.44531	8.28794	5.89879	8.14906	8.36999
2831	7951554	RDX	5.41029	5.76437	4.9023	5.64795	6.04245	5.07581	5.74037	5.48374	5.10708	5.46048	4.53747	4.29538	5.15437	4.56439	6.02412	4.62406	4.64341	4.49035	4.59758	4.99569	5.94982	6.63925	6.45065	5.9449	7.03928	4.0351	4.62323	4.28184	4.2393	4.93021	3.85854	4.6333	5.00187	4.57388	5.04809	4.59108	4.37058	6.0004	4.58641	5.14207
2832	7975368	SFRS5	11.3355	11.1415	11.1154	10.9452	11.4508	10.3401	9.83349	9.979	10.1051	10.3199	9.96997	9.6502	9.66	9.97775	10.0549	10.0736	10.1049	10.1747	9.93515	9.63749	11.3088	11.3207	11.0768	11.0462	11.1845	10.2	9.66502	9.52509	9.7486	9.77656	9.40857	9.50711	9.63279	9.52855	9.1356	8.78665	9.24696	8.45028	10.0913	9.41994
2834	8057394	SESTD1	5.65427	6.20635	6.60587	6.09953	6.59444	4.86015	5.1197	5.70622	5.28295	5.07977	4.47182	5.00638	5.38529	5.61841	5.01527	4.858	4.91157	5.06035	4.89829	5.23244	6.0828	6.43172	7.19513	6.74344	6.73168	5.03162	4.91863	4.83985	4.29259	5.06129	4.74213	4.75978	4.90672	4.75099	4.76648	4.3701	4.84661	4.75268	5.08492	4.34826
2838	8041015	SLC4A1AP	8.28431	7.9722	7.79592	7.43921	7.7341	6.91737	6.6706	6.53472	7.16908	7.37413	7.17503	7.81728	6.74544	7.01389	7.09396	6.36585	6.57155	6.98757	6.56566	7.53728	7.12652	7.13389	7.04867	6.92233	7.21416	6.61599	5.57688	5.84902	6.40617	6.18908	6.63204	6.13406	6.26567	6.0957	6.21996	5.7726	5.5453	4.71631	6.31387	5.77042
2842	8162086	AGTPBP1	8.5845	8.60896	8.75431	8.77723	8.74177	7.67078	7.92522	7.65817	8.01697	7.82712	6.81239	7.66503	7.20041	7.36704	7.7256	6.70053	7.1492	6.98958	7.30334	7.18229	8.84034	9.00048	9.05812	9.38887	8.90271	7.36131	7.71679	7.53308	8.05146	7.53712	6.8657	7.54634	7.78426	7.49478	7.75177	6.40677	6.94913	7.04789	8.23729	7.15594
2844	8083757	NMD3	6.64193	6.58565	6.23714	6.15963	6.67774	5.95896	5.5442	6.37926	6.40015	5.89671	5.3557	6.62971	5.67032	5.77673	5.51628	5.61634	5.44216	5.28262	5.32884	5.62697	7.80658	6.84594	7.51993	6.9781	7.4615	6.1784	5.94214	5.47078	5.67375	5.46587	5.56896	6.35772	5.43547	4.29915	5.34306	4.61758	6.27442	4.9522	6.04265	5.95271
2846	8128394	SFRS18	8.88657	9.04975	8.70804	8.82389	8.89893	8.11912	7.68011	7.22584	7.79803	7.87588	7.73967	7.64866	7.61268	7.90082	7.87867	7.84558	8.1086	7.97059	7.64394	7.52186	9.33027	8.64023	8.60765	8.54623	8.73444	7.22944	7.06661	6.99215	6.85131	7.02768	7.41823	7.28632	7.25584	6.98633	6.66703	6.58489	6.87411	6.94694	8.10586	6.71464
2849	8122672	TAB2	8.11005	8.35376	8.29872	8.50309	8.06403	7.7438	7.50982	7.80296	8.01604	7.24363	7.24967	7.13078	7.10755	7.04258	7.06359	6.28422	6.96236	7.08533	7.11987	6.83986	8.88819	8.96066	8.77946	8.96082	8.59365	7.87076	7.60794	7.90095	8.01316	7.92299	7.19386	7.46237	7.43156	7.483	7.18093	6.97366	7.39168	5.24551	7.62405	7.65268
2851	8123463	PHF10	4.12085	4.86849	5.74598	4.95246	5.35162	4.2308	4.36446	4.05576	4.46392	4.30539	4.61897	3.91012	3.7086	4.03282	4.04121	3.97139	3.97243	3.8672	3.66363	4.02286	6.02811	6.15595	6.18812	5.37021	6.72494	5.31058	4.63004	4.96487	4.59332	4.26162	4.11719	4.80438	4.78159	4.24792	3.96549	4.13798	4.17814	4.10684	4.493	4.56734
2854	7963911	CD63	11.2508	11.4667	11.4534	11.5729	11.4485	11.2105	11.3977	11.4061	11.4209	11.1487	10.9794	10.6341	11.0023	11.1429	11.1298	10.6425	10.6712	11.0108	10.3065	11.0013	11.4078	11.5163	11.4741	11.4429	11.3717	11.0823	11.261	11.1067	11.0688	10.9871	10.8481	10.8422	11.0059	10.7236	10.8834	10.6842	10.5336	6.81278	10.6387	11.0337
2865	7927146	CSGALNACT2	7.23387	7.33242	7.06427	6.78229	7.46786	6.09203	6.48134	6.78474	7.00999	6.07708	5.48796	5.83779	6.23952	5.81292	6.07811	6.24274	5.95596	5.90778	5.07788	5.84392	7.23346	7.2648	7.06428	7.35393	7.61906	6.06687	6.55282	6.15153	5.88259	5.51217	4.85502	6.01618	6.14708	5.66032	5.2896	5.27623	5.45048	5.18441	6.18603	5.34755
2867	8148333	EFR3A	7.43587	7.13952	7.17982	7.70617	7.50304	6.31844	6.536	6.51473	7.20728	6.25506	6.46858	7.31093	6.06581	6.39028	6.58648	5.72109	6.13485	6.00833	4.8634	6.4373	8.04455	7.8687	8.08923	7.72009	7.74702	6.76279	6.3937	6.31824	6.7346	6.56925	6.17385	6.31261	6.3551	5.9682	6.06587	5.92867	5.87572	5.48961	7.03381	5.96065
2868	7892621	---	11.3068	11.741	11.9834	11.7932	11.6467	11.0898	10.7657	10.3419	10.8299	10.6948	11.0385	10.5672	11.0563	11.0618	10.9926	10.8348	10.9307	10.4792	11.0197	10.3648	10.5362	11.9679	10.9896	11.1556	11.7238	10.6115	9.80394	9.34592	10.9997	10.3702	9.99779	9.44725	9.40459	10.4487	10.5402	8.84601	10.0279	12.0457	10.8283	10.4728
2869	7902166	MIER1	7.07498	7.30175	7.05105	7.68743	7.74215	6.32019	6.38352	6.11817	6.88871	6.85586	6.02704	5.89873	6.12126	6.12608	6.45946	5.79916	5.75796	5.75292	5.72772	6.32161	7.67629	7.44685	7.55324	7.82031	7.59269	6.15583	5.72537	6.18313	6.02398	5.47973	5.69345	5.66142	5.89993	5.63836	5.79023	5.77565	6.11107	5.46838	6.83476	5.45198
2870	7934393	PPP3CB	6.65772	5.89146	6.21465	5.68542	6.88107	5.20983	5.07665	4.87267	5.17602	5.38772	4.88087	4.85272	4.86402	4.98847	5.28353	4.79595	4.86759	4.78498	4.7427	5.19939	6.68836	7.00997	6.38479	6.86056	6.59575	5.4774	5.68358	5.42177	5.31148	5.00075	4.75516	5.00274	4.68476	4.71179	4.7716	4.718	4.64755	4.27826	4.8319	4.83769
2873	8050128	KIDINS220	8.05149	8.23606	8.12013	8.3152	8.09253	6.93944	7.00576	6.75069	7.59384	7.38006	6.80147	6.68965	7.23861	7.26033	7.51343	6.98118	6.67068	7.01018	7.28677	7.17465	8.18096	8.14518	8.27948	8.33235	8.36196	7.60259	7.14162	7.29838	7.58509	7.0033	6.78418	7.14018	7.35628	7.24384	6.84273	6.43942	6.63293	4.29772	7.48621	6.79857
2877	8147864	TTC35	5.50791	5.65507	5.34901	6.51777	6.26793	4.9418	5.54121	5.54952	5.33124	4.9655	5.32808	3.79666	4.45229	4.42077	4.61259	4.45218	4.75396	4.22817	4.34446	4.53203	5.55082	5.79345	5.29662	6.45191	5.72309	4.60188	4.40841	4.21068	4.94386	3.98119	4.00191	3.90803	4.35116	4.76072	3.66094	4.34375	4.29173	3.9972	5.02902	4.06562
2886	7974920	SYNE2	7.98876	7.75202	8.05549	7.24616	8.47505	6.96377	6.51645	6.53023	6.31681	7.44568	6.71716	6.58745	6.90709	7.26883	7.36564	7.09599	7.20488	7.21017	6.09455	6.91219	8.24863	8.08251	8.29985	7.54825	8.45561	7.01024	6.76643	6.85798	6.16574	7.44116	6.19368	6.88462	7.04792	5.84841	6.06862	6.23191	6.62613	5.4104	6.71913	6.66233
2897	7895782	---	5.6347	5.90074	6.58946	5.88662	6.82689	7.56752	7.87393	6.98028	6.93263	6.57146	7.22497	7.48567	6.59377	6.69267	6.71541	7.26629	7.52318	6.82607	7.79283	7.33482	6.15774	4.87751	5.25079	5.78668	5.31032	7.85557	7.08996	6.44906	6.48062	6.4206	7.42843	7.66861	7.0714	6.92319	7.43889	7.54558	6.78282	7.07905	7.0528	6.34797
2900	7895691	---	10.4283	11.1567	10.7817	10.7387	10.8099	10.1737	9.71216	10.1974	9.66082	10.1556	8.90915	9.6268	8.9422	9.96085	9.87108	8.7767	8.93718	9.4788	9.43256	8.76047	10.6774	10.3465	10.7726	10.905	10.6125	9.26973	9.74243	9.71443	9.47345	9.60946	8.84373	9.44702	10.2358	9.47124	8.8214	7.90392	9.92581	10.2419	10.3886	9.14525
2903	8023561	LMAN1	6.92281	7.45852	6.95528	7.22923	7.16499	5.99369	6.1518	6.25771	5.83161	6.74949	6.00383	5.85132	5.96857	5.92916	5.80985	5.79115	6.2023	5.57584	5.78545	6.0971	7.68905	7.5512	8.01759	6.97521	7.59927	6.16024	6.23292	6.12094	5.79999	6.33024	5.83926	6.00311	6.20669	5.75627	5.40834	5.20639	5.21167	5.75497	5.13095	5.2863
2907	7923119	ZBTB41	5.28178	4.89767	5.34785	5.8064	4.83901	4.06865	3.97198	3.85952	4.22722	4.01901	3.9862	4.26451	3.90033	4.21806	4.53543	3.96928	4.06759	3.93468	3.93269	3.84631	6.1458	6.23167	5.58703	6.14101	6.30525	4.6752	4.49614	3.94862	4.12856	4.24323	4.3151	4.06623	4.05012	4.13306	4.05953	4.1767	4.42426	4.6225	4.23148	3.9464
2908	8092564	TRA2B	8.90577	8.67294	8.59381	8.20776	8.67582	8.04483	8.24692	8.25151	7.70639	7.7028	7.48733	7.58642	6.94648	7.89114	7.08667	7.27542	7.91524	7.59769	7.17037	7.24331	8.69027	8.79471	8.56111	8.30959	8.57493	7.82562	7.62663	7.52844	7.69029	7.71575	7.11982	6.97414	7.51866	7.09694	7.02958	6.72307	6.56635	5.18861	7.33255	7.73659
2910	8027416	C19orf2	7.17574	7.02437	7.20342	6.40705	6.99829	6.30052	6.52723	6.13255	6.45909	6.83113	5.84884	6.07598	5.62817	6.13126	5.68262	5.74892	5.38754	5.49037	5.17036	6.13885	7.70585	7.05246	7.39248	6.72013	7.19777	6.31414	5.47198	5.54419	4.90886	5.7839	5.9226	5.21096	5.13662	4.9716	5.46553	5.04101	5.52593	6.27055	6.14391	5.7527
2911	7931226	ZRANB1	7.56144	7.61207	7.36398	7.70063	7.63215	6.91646	7.014	6.67442	7.24448	6.91225	6.76103	5.88953	6.04251	6.70054	6.10768	6.58302	6.68229	6.20403	6.41001	6.60561	8.12664	7.95451	8.15255	8.62636	7.84525	7.41261	7.15002	6.79229	7.68105	6.83674	7.17866	6.79901	6.72199	7.09717	7.00128	6.72433	6.21459	4.6249	7.88368	6.67026
2914	7893390	---	10.8134	11.3969	11.3482	10.7882	11.3032	10.4168	10.5105	10.6835	10.0574	10.6296	9.66952	11.2084	10.3478	10.5438	10.0941	9.02348	10.1702	10.4111	9.15194	9.56256	12.0308	12.0048	12.1145	11.342	11.9032	11.2632	10.9563	10.9446	10.4474	10.8483	10.1904	10.4922	11.2115	10.4419	9.52148	10.1847	10.5401	9.81264	10.5674	10.5885
2915	7929719	C10orf28	6.99532	7.0866	6.89663	6.9251	7.42233	6.32697	5.72824	6.01203	6.61065	6.8906	6.0921	6.22157	6.08947	6.55145	6.34839	6.28097	6.65624	6.49603	5.9655	6.11048	7.23289	7.0023	7.13652	7.50057	7.55052	6.67089	5.49304	5.51287	6.07362	5.20181	4.96021	5.59174	6.24949	5.38926	5.71961	5.66768	5.09612	4.40075	6.37579	5.71747
2922	8114653	TAF7	6.96551	6.46644	6.97473	6.74595	6.85142	5.3466	5.96336	5.24619	5.91949	5.65456	4.85177	5.04874	4.94733	5.04734	5.20757	5.18772	5.22827	4.74046	5.01611	5.6323	7.13386	6.76626	6.48779	6.8263	7.13477	5.62854	5.82687	6.03944	5.46455	5.3086	4.70936	5.80563	5.36921	5.47877	5.30645	4.97669	5.05282	5.03047	5.60883	5.2388
2926	7903425	AMY1A	5.98388	6.00101	5.58275	5.67042	6.28955	5.09293	4.522	4.46213	4.71751	4.45448	4.38447	4.45327	4.51888	4.45481	4.32911	4.30384	4.43695	4.3457	4.94415	4.402	6.5232	6.65577	5.67232	5.37449	6.50317	4.51264	4.62161	4.29547	4.43687	4.48555	4.32053	4.6014	4.39259	4.1852	4.39926	4.12667	4.15234	4.60687	4.59621	4.35703
2927	7903440	AMY1A	5.98388	6.00101	5.58275	5.67042	6.28955	5.09293	4.522	4.46213	4.71751	4.45448	4.38447	4.45327	4.51888	4.45481	4.32911	4.30384	4.43695	4.3457	4.94415	4.402	6.5232	6.65577	5.67232	5.37449	6.50317	4.51264	4.62161	4.29547	4.43687	4.48555	4.32053	4.6014	4.39259	4.1852	4.39926	4.12667	4.15234	4.60687	4.59621	4.35703
2928	7918134	AMY1A	5.98388	6.00101	5.58275	5.67042	6.28955	5.09293	4.522	4.46213	4.71751	4.45448	4.38447	4.45327	4.51888	4.45481	4.32911	4.30384	4.43695	4.3457	4.94415	4.402	6.5232	6.65577	5.67232	5.37449	6.50317	4.51264	4.62161	4.29547	4.43687	4.48555	4.32053	4.6014	4.39259	4.1852	4.39926	4.12667	4.15234	4.60687	4.59621	4.35703
2936	7894070	---	8.3133	8.27182	8.43738	7.85629	8.19659	9.97638	9.76103	10.0481	9.68742	9.50547	9.98056	9.11931	10.3165	9.04137	9.50386	10.0251	9.71363	9.93657	10.2455	9.92219	9.09595	8.97819	8.93098	7.52126	8.82464	10.2654	9.45837	9.64978	9.46107	9.04879	10.1279	9.96339	10.2926	9.94332	9.39476	10.4731	10.0477	8.94403	9.77207	10.3632
2941	8006531	SLFN5	9.51461	9.53214	9.65557	8.96568	9.57421	8.83219	8.80734	8.71637	8.4755	9.19976	8.91638	8.82832	8.79949	8.88929	8.89405	8.81938	8.7234	8.85446	8.28503	9.33302	9.86067	9.60497	9.73083	9.50522	9.81026	9.50907	9.27103	9.13147	8.5959	9.10459	8.89016	8.39678	8.78534	8.11215	8.19956	8.72834	8.54393	5.36634	8.25901	9.20467
2945	8127787	IBTK	5.67211	6.23418	5.75649	5.5938	6.27114	5.00732	5.54122	4.66186	4.63079	4.87107	4.366	4.6607	4.56758	4.5071	4.4038	4.21104	4.48992	4.48477	4.54084	4.43376	6.70191	6.561	6.41473	6.19172	6.21705	5.04727	5.08426	4.62298	4.88701	4.70604	4.27109	4.69867	4.71497	4.75712	4.30482	4.32355	4.22357	5.05164	4.50735	4.57851
2950	7893599	---	5.84093	6.83625	7.79691	6.22992	5.66418	6.80351	7.12574	6.55167	7.13638	7.36611	7.05342	7.69353	7.95904	7.69747	7.00409	7.46952	7.86202	7.84762	8.02718	7.19148	7.02745	5.99882	6.31193	7.00119	4.78269	7.32005	7.5019	7.38111	7.4488	7.83504	7.16564	7.81025	7.13226	7.74157	7.73078	7.78247	8.11855	8.01049	7.94254	7.59625
2951	7909332	CD55	8.19689	8.39389	7.92751	9.23344	8.46325	7.62001	7.70375	7.7272	8.80283	7.79417	7.13427	7.26923	7.15686	7.78316	7.56285	7.09319	7.45822	7.20562	7.64521	7.44398	8.6907	8.4332	8.30611	9.31297	8.30819	8.03191	7.95648	7.38091	8.52111	7.79764	7.06581	7.37474	7.24234	7.92119	8.01243	7.41363	7.16458	4.96979	8.23804	7.31355
2953	8129706	HBS1L	6.75784	6.84765	6.83007	6.80674	6.90352	6.00701	5.98958	5.88896	6.21811	5.66777	5.42847	4.7129	4.93985	5.48763	6.03589	5.77936	5.64183	5.13537	4.80124	5.77103	6.91645	7.21477	6.63448	6.55401	7.30544	5.56799	6.32476	5.54083	5.22014	5.80652	5.66735	5.7829	5.7602	5.19937	5.18753	4.72057	5.09251	4.62734	5.61206	4.99989
2954	8151788	RBM12B	5.62505	6.45342	5.76901	6.04875	6.18661	4.86908	4.87885	4.39568	4.78384	4.69291	4.58961	4.8362	4.14441	4.54654	4.25393	4.19784	4.23382	4.48	4.61741	4.38204	6.36411	6.3188	6.53646	6.22415	6.17628	5.26725	4.78791	4.96675	4.80329	4.53233	4.79552	4.76383	4.89742	5.19959	4.60263	4.26605	4.15222	4.60497	4.54344	4.5601
2956	8133770	CCDC146	6.37294	6.80014	5.57951	6.37193	6.70502	5.47182	4.41814	4.60869	5.4608	5.28819	5.53883	4.96124	4.94481	5.1275	5.98686	4.38421	5.10971	5.00847	5.92055	4.82532	6.19016	6.98042	4.94782	5.71574	6.61537	4.92904	4.72978	4.46692	5.18487	4.93229	4.5658	4.81483	4.63786	4.60568	5.33741	4.31486	4.58021	4.52592	4.91645	5.07609
2958	7892630	---	9.14741	9.6653	9.90334	10.0056	9.84123	9.07251	9.66937	9.56436	9.7462	9.29456	9.49833	7.91521	8.6728	8.41685	9.04672	7.70609	7.92319	8.59353	7.04064	8.98999	9.66182	9.61174	9.65831	9.91017	9.63244	9.58334	9.00145	9.0562	9.03709	8.66296	7.38036	8.71632	8.81569	8.99812	8.23302	7.88005	8.72278	8.35595	8.76699	8.72538
2961	8011110	---	5.56516	6.16317	5.95333	6.50929	5.31311	5.82942	7.03949	6.34706	6.8376	6.61247	6.95094	7.08515	5.62015	6.35832	6.72598	6.97207	6.85204	7.6311	8.35039	6.83528	5.49566	5.28035	5.37805	5.61511	5.0151	6.12498	5.8056	6.78088	6.52225	5.41751	6.71272	6.54486	6.42791	5.75473	6.18167	6.50201	7.6686	5.23649	6.3391	6.40458
2963	7895508	---	6.48519	6.92314	6.67813	6.70982	7.27307	8.0628	6.90844	6.69051	7.60884	7.91659	7.73806	6.97522	7.42116	7.4863	7.96766	7.98759	8.1474	7.90162	7.69263	7.3346	6.58276	4.50726	7.02081	6.79939	5.74343	7.24564	7.47844	8.00235	7.1732	6.86283	8.03696	6.92486	7.76295	7.82089	6.63592	8.01649	7.88239	8.22036	7.90524	7.50682
2966	7895308	---	5.27735	4.44609	4.39173	5.89432	4.54464	4.92716	5.54806	4.77109	4.55959	5.20862	5.88858	5.42701	5.51716	5.64931	5.6972	5.50952	6.08362	6.03593	7.0802	5.69945	4.52513	5.56768	4.19334	3.79391	4.1344	4.90008	5.74311	4.86897	4.62284	4.33467	5.79621	5.56866	5.64182	4.90066	5.1269	6.60979	6.69674	5.12247	5.87383	5.83789
2969	7901052	SNORD38B	6.4769	5.79289	5.74273	5.12902	6.45763	5.40555	5.59773	5.40284	5.44388	5.39691	5.22559	5.01216	5.70684	4.63221	4.97352	4.98927	5.1141	4.92074	3.81119	4.66906	5.17005	5.64284	6.41298	5.87124	5.75464	5.51898	4.32698	5.89964	6.27878	4.44611	3.95904	4.3813	4.27665	3.88347	5.14991	5.02116	3.89064	4.54995	3.9662	4.88253
2971	8024436	OAZ1	9.86223	8.93001	9.34291	9.70037	9.73644	10.925	11.0555	11.0176	11.0134	11.2528	11.0879	10.8886	10.7873	11.0993	11.1443	10.9801	10.8721	10.7797	10.5493	11.1745	9.31504	9.002	9.65573	10.0923	9.98099	10.8235	10.9753	11.0331	10.9576	11.1588	11.5178	11.2612	11.021	11.389	11.3845	11.6682	11.3613	10.2244	11.3286	11.4836
2973	8090898	STAG1	7.25622	7.07288	7.32116	7.33195	7.13463	6.26576	5.9895	5.84067	6.47016	6.56785	6.13697	5.4261	5.3492	6.2876	5.4667	5.95522	6.05401	5.63681	6.13835	5.7962	7.6309	7.15764	7.35595	7.0449	7.55935	5.86791	5.81696	5.45055	5.45279	5.73817	5.29798	5.77405	5.85638	5.3418	5.20716	5.35963	5.36964	5.90406	6.24408	5.71163
2975	8135464	DLD	7.02607	7.78702	7.02566	7.10705	7.57342	6.59137	6.21316	6.75252	6.88341	6.50966	6.47139	6.35268	6.28246	5.89567	5.60875	5.5456	6.29342	5.84737	5.90824	6.1169	7.46067	7.16868	7.36789	6.86502	7.71577	5.85208	6.05851	5.64009	5.75144	5.61301	5.09753	5.9134	6.0465	5.21212	5.145	5.32422	5.74929	6.32981	6.47258	5.44771
2977	7895776	---	4.32728	4.37579	5.19766	4.9618	4.70954	4.62468	3.35452	4.00453	3.75827	4.71526	4.34712	3.52767	3.65907	3.64968	4.75695	3.35451	3.90064	3.3184	3.67412	3.25924	4.9723	5.68212	5.3506	5.12021	5.01143	4.48237	4.1632	3.939	3.59889	3.75339	5.77362	3.41258	3.00016	4.14167	3.04064	3.52902	4.51411	4.06373	3.58793	3.41732
2980	7954511	STK38L	6.88459	7.82067	7.73995	7.94073	7.69759	6.74273	7.16447	6.93538	7.5852	7.0736	6.50506	6.76034	6.78131	7.16594	6.63658	5.989	6.86305	6.5722	6.51072	7.12637	7.46846	7.92582	7.81296	7.91655	7.65817	6.23582	6.5031	6.20283	6.59855	5.80864	5.49163	6.44596	6.60148	6.05268	5.87591	5.24882	5.95549	5.61727	7.00666	5.96957
2982	7895499	---	5.1805	4.90293	4.49557	4.83702	5.20912	3.93008	4.90016	3.9831	3.88505	4.24949	3.66185	3.67044	4.8417	4.66893	4.0804	4.02839	3.96976	4.57355	4.34351	4.53462	6.54948	4.36781	6.74418	6.39482	4.92721	4.98734	4.8974	4.00498	4.68165	4.43403	5.49196	4.73332	5.48178	4.2879	4.001	4.28963	3.99068	4.74827	3.7065	4.40716
2983	8151149	ARFGEF1	7.47367	7.51118	7.34983	7.51794	7.76131	6.56306	6.38847	6.54047	6.70791	7.17185	6.46427	5.90498	5.81266	6.98172	6.64372	5.99726	6.30164	6.20179	6.39152	6.128	8.17273	7.95131	8.01397	8.05851	7.72449	6.77292	6.63653	6.53957	6.39743	6.71594	6.0071	6.6952	6.40368	5.71472	6.04095	5.76213	6.08523	5.09551	6.75915	6.52923
2985	7950838	PICALM	10.0251	10.258	10.2607	10.5795	10.0487	9.18115	9.71917	9.53202	10.1469	9.7493	9.03566	9.29815	9.09985	9.40851	9.22175	9.20506	9.34958	9.02339	9.18265	9.4233	10.1	10.4548	10.4215	11.038	10.2702	9.95484	9.78703	9.84573	10.1176	9.55174	9.00263	9.65381	9.5259	10.0315	9.89672	8.88974	9.22485	6.36111	10.1019	9.35109
2989	7931268	BCCIP	6.78123	6.87987	6.62892	6.86826	7.64316	5.83404	5.97845	5.96928	6.30199	6.37427	5.83504	5.24686	5.39481	5.92465	5.65348	5.16255	5.26185	5.38092	5.33586	5.67883	6.30213	6.13982	5.91908	5.52071	6.1039	5.27974	4.82409	4.47963	4.2844	5.33398	5.23846	5.08951	5.13627	4.7194	5.25961	4.62964	5.23766	4.61357	5.13387	5.07623
2992	8024001	---	4.76687	6.33436	6.30954	5.67638	5.94357	6.83448	7.40683	7.21623	6.93788	7.14627	6.89914	7.79835	6.69133	6.44607	6.70576	5.38999	6.82179	7.066	7.46569	6.36119	6.53486	5.70638	6.12862	5.73881	5.45676	7.08347	6.44858	6.97936	6.45402	5.72684	7.89483	6.60449	7.02704	7.58838	6.35347	7.49278	7.53822	5.60203	7.44671	6.39685
2997	7893448	---	9.66157	9.63518	9.82242	10.0205	9.94213	10.4649	10.0294	10.1026	10.5765	10.8309	10.9317	10.7265	10.0101	10.2597	10.6664	10.6195	10.866	10.9911	10.9066	10.9161	9.63059	8.15365	9.06146	9.54612	7.77656	10.6802	10.3766	10.5694	10.1362	10.0434	11.052	10.3829	11.0514	10.876	9.50432	11.1322	10.7039	10.2813	10.2714	9.94634
2999	8055604	---	3.88048	3.52611	3.63076	5.51278	3.9975	3.45152	3.33492	3.2748	4.08717	2.97594	3.57271	3.34285	3.25546	3.57012	3.57768	3.28489	3.34649	3.33224	4.61563	3.21325	3.70954	3.88537	5.02954	6.97827	4.0518	3.32977	3.34598	3.31383	3.84818	3.42077	3.23485	3.23099	3.40294	3.88146	3.28735	3.31837	3.28089	3.83972	3.50999	3.17392
3002	7976598	PAPOLA	9.49432	9.86597	9.80236	9.75711	9.89961	9.08	8.78086	8.91154	9.44551	9.19375	8.64264	8.14796	8.20977	8.65342	8.7731	8.12778	8.34549	8.53788	8.62828	8.66326	10.6268	10.5407	10.0634	10.2845	10.1678	9.47399	9.10821	9.05822	9.39688	8.75838	8.52273	8.64698	8.40451	8.69199	8.38909	8.06176	8.18849	7.65076	9.2746	8.69744
3003	8057933	GTF3C3	6.03789	6.55779	6.23431	5.96152	6.65714	5.12024	5.44181	4.88228	5.49947	5.62614	4.79867	5.50602	4.97706	5.25988	5.06282	4.76197	5.04115	4.38008	4.63467	5.45962	6.86672	6.38002	5.69087	6.62077	6.42407	5.40174	4.95355	5.35609	4.34126	4.81895	4.68211	4.78345	4.49906	4.71715	4.25778	4.59659	4.71587	4.5012	4.65318	4.59232
3008	7987325	AQR	7.9726	7.86342	7.33273	7.32958	7.85584	6.88755	6.7799	6.58399	6.76599	7.02651	6.01943	6.55853	6.54266	6.6738	6.83041	6.65655	6.86336	6.51333	5.77008	6.59453	8.31402	8.17266	8.2037	7.74119	8.19485	7.58435	7.24083	7.01736	6.94496	6.84325	6.49038	6.6404	6.39362	6.42413	6.40612	6.54966	6.59683	4.60554	6.95139	7.16094
3009	8120943	CYB5R4	7.63678	7.99587	8.0674	8.40446	8.02985	7.36348	7.50088	7.66079	7.88921	7.50382	6.4557	7.69671	7.11841	6.88873	7.22367	6.5533	6.90457	6.92569	7.65883	7.04121	8.49179	8.45923	8.53503	8.73435	8.2122	7.6471	7.74893	7.75204	8.10571	7.37094	6.42661	7.39855	7.1596	6.95734	7.07202	6.35879	7.04534	4.92078	7.55891	7.09939
3012	8175393	ARHGEF6	8.38898	8.7178	8.42851	8.44367	8.51936	7.69992	7.46815	7.15264	7.5723	7.90011	6.90954	6.3463	7.69436	7.82	7.82452	7.58038	7.94698	7.45904	6.67918	7.60642	8.41818	8.32208	8.50072	8.16395	8.39753	7.33721	6.97158	7.55242	7.34326	7.85647	6.54025	7.28055	7.53925	6.58481	7.27648	5.95389	6.75223	5.73623	7.07129	6.90618
3015	8065032	ESF1	6.14039	6.49632	6.30094	6.09595	6.66635	4.64563	4.74539	4.96305	4.79743	5.77726	4.6414	4.68971	5.03957	4.61417	4.73986	4.45869	4.73931	4.49071	4.63952	5.11613	5.8943	5.72045	5.30254	5.31039	6.12256	4.32333	4.2368	4.00404	4.40914	4.11759	4.40452	4.58738	4.58422	4.56799	4.43987	4.19015	4.28673	5.17922	4.85464	3.84267
3022	7893270	---	10.9209	11.0968	11.1272	10.85	11.2622	10.2179	10.2973	10.43	10.6087	10.3271	10.2593	10.3766	9.70106	10.2301	10.0448	9.52213	9.5586	9.81092	9.39541	10.5577	11.2965	11.2252	11.067	11.0757	11.1093	10.4366	9.29433	9.66245	9.87408	10.062	9.37825	9.60086	9.46624	9.31653	9.04263	9.39765	9.29482	8.2801	10.2324	9.8139
3027	8080973	PPP4R2	6.44791	6.08752	5.869	6.04084	6.76254	5.07138	5.32485	4.99492	5.79242	5.79763	5.4299	5.08031	5.00128	5.20667	4.90802	5.08506	4.8699	4.58985	4.21177	4.80944	6.68366	6.57307	7.21267	6.70708	6.65583	5.47179	5.37059	5.07125	5.58298	4.98552	4.23528	5.31178	5.46547	5.44748	5.23404	5.1595	5.51334	5.60163	6.27548	4.36371
3029	7927062	ZNF33A	7.90803	8.14379	7.78404	7.9268	7.78237	6.95411	6.68419	6.55532	7.71807	6.75481	6.77945	6.75775	6.33238	7.05142	6.63682	6.75541	7.10881	6.06804	6.6109	6.34992	8.10896	7.83145	8.14626	8.1479	7.74541	7.11231	6.62954	6.51484	6.8384	6.61179	5.82843	5.92284	6.57993	6.5519	6.43956	5.57547	6.04598	6.31571	6.74379	5.77935
3030	8088090	RFT1	5.55695	6.40976	6.36853	6.25564	6.34149	5.8964	6.6099	6.06135	6.15734	6.67228	7.74873	6.32667	6.14162	7.76591	6.31046	7.59905	7.36362	7.18669	5.83934	6.74105	4.93225	6.22952	5.16061	5.91199	6.07771	7.19311	7.37442	6.30108	5.9938	7.1901	7.47066	7.37374	6.98394	6.8695	6.93326	7.82906	7.37608	5.59358	7.20347	7.02287
3034	7969017	RB1	6.80019	7.27032	6.86669	7.29116	7.35973	5.6852	5.95361	6.26695	6.27046	6.23784	5.6608	5.7151	5.68227	5.58352	5.89317	5.44664	5.52839	5.69395	5.54338	5.63419	7.29284	7.57899	7.50516	7.77631	7.51729	6.23401	6.2009	6.28764	6.21432	6.02363	5.91363	5.64121	6.18119	6.10309	6.17233	5.40425	5.78495	4.69263	5.84882	6.15512
3038	8109802	RARS	7.5633	7.69972	7.67829	7.26605	8.08078	6.8061	7.5282	7.09793	7.03566	7.302	6.63857	5.54198	6.35916	7.02165	7.59677	5.80348	7.07326	6.51753	5.71951	6.73077	7.71578	7.54853	7.49486	6.92868	7.773	6.04671	6.67811	6.36854	5.72213	7.12344	5.34002	6.39406	6.80474	5.81815	6.51487	5.89553	6.325	5.58593	6.6866	6.22032
3041	7974771	C14orf135	7.15573	6.68051	6.90312	7.04537	7.2414	6.16326	5.95305	5.88933	6.30713	6.51667	6.11179	5.6694	5.82582	6.01444	5.77382	5.41505	5.8749	6.13462	5.34039	5.76414	7.95173	7.66199	7.77505	7.86135	7.47009	7.13644	6.95896	6.48009	6.58792	6.17843	5.77993	5.97501	6.06757	6.58749	6.01888	5.82692	6.03464	5.05783	6.64591	5.65878
3044	7892553	---	5.54207	6.08237	4.8459	5.58164	6.43877	5.2626	4.14279	3.96383	5.25254	4.2826	4.26432	5.11954	5.01761	5.24126	4.26595	4.05068	4.16683	4.01568	4.59613	3.9929	5.27583	6.20168	6.08129	5.84591	5.97273	4.40485	6.20971	4.88357	4.76359	4.88815	4.65918	4.7476	3.8946	4.17126	4.34192	4.35176	4.47983	4.81904	4.41568	5.28881
3050	8031933	RPS5	7.86967	7.08636	7.04631	7.11747	7.37953	8.84929	9.165	9.29354	8.83487	8.6793	8.70631	8.45989	8.84351	8.88452	8.39328	8.49123	8.75996	8.86862	8.27965	9.04328	7.59954	7.78158	7.94274	7.66003	7.96567	9.20654	9.05566	9.2077	8.63648	8.72934	8.92463	8.84594	9.26438	9.1575	8.8582	9.25308	9.09106	6.85168	8.80684	9.78725
3052	8056220	AHCTF1	7.87727	7.45691	7.2153	7.88313	7.68858	6.53193	6.66772	6.682	7.48677	6.79219	5.93815	6.5801	6.10271	6.28937	6.12503	5.96942	6.36657	6.22824	6.59821	6.03986	7.51297	7.63602	7.87742	8.28157	7.2594	6.81493	6.88224	6.84017	7.71157	6.07964	5.74362	6.05523	6.39747	6.68082	6.09421	6.03031	5.67741	5.45746	7.46956	6.39262
3053	8099760	ARAP2	6.51314	6.57241	6.7212	6.08	6.9599	6.01201	5.27304	5.58655	5.72729	6.2531	5.49508	4.9462	5.1041	5.97908	5.63544	5.4065	5.54782	5.49405	5.31189	5.515	7.46173	6.94328	7.33118	6.98743	7.42865	6.145	5.6125	5.40518	5.70371	5.84979	5.18403	5.40706	5.43831	5.14893	4.63219	4.80369	5.31255	5.7046	5.53789	5.32697
3057	7985134	IDH3A	6.50992	6.59835	6.08596	6.3632	6.52313	5.62839	5.41115	6.74719	5.97325	6.34894	4.93413	5.74552	6.49243	5.79246	5.49756	5.16678	5.23086	5.90495	4.47916	5.28686	6.96055	6.60291	6.46397	6.35644	6.60062	6.29238	5.45751	5.41288	5.15557	5.47517	5.12465	6.0281	5.78746	4.73081	4.06303	5.70367	4.75626	4.1627	5.1013	5.63701
3063	7988713	TRPM7	5.91979	6.25341	6.46684	5.95092	6.44193	4.92828	5.03841	4.65923	5.24152	5.40403	4.728	4.74848	5.01498	5.21589	5.02464	4.98107	5.05398	4.80275	4.83408	5.17111	6.97164	6.77483	6.71894	6.3097	6.67349	5.68647	5.20788	5.58513	4.84306	5.19182	4.902	4.75948	4.96502	4.85484	4.57187	4.55433	4.42626	4.24475	5.44888	4.94598
3066	7954997	ANO6	7.88902	7.72188	7.62481	7.60074	7.6529	6.7736	7.09452	7.36283	7.32771	7.08078	7.55902	6.56554	6.87823	7.01383	6.87892	6.77659	6.19901	6.99948	6.89524	6.43352	8.20934	8.0098	8.46162	8.25314	8.14395	7.64349	7.28649	7.53028	7.1486	6.8491	6.76051	6.59522	6.80335	7.29883	6.84739	7.49343	6.60784	4.18824	7.7822	7.20462
3068	7969651	DNAJC3	7.55256	7.72006	7.28823	8.20493	7.79496	7.22553	6.99816	7.16308	7.74561	7.27355	7.12894	6.98209	6.26895	6.87945	6.51504	6.85282	6.71783	6.686	7.20584	6.93541	7.79395	8.27994	8.23367	8.60875	7.72191	6.56145	6.55652	6.8049	7.40842	6.3865	6.63127	6.77593	6.8619	6.35444	7.00706	5.68424	6.46766	4.91731	7.78585	6.27387
3071	7925550	ADSS	6.03189	6.66108	6.15444	6.62922	7.23523	5.07954	5.90986	5.07296	5.9359	5.54151	5.2718	5.13454	4.81736	5.48029	5.16323	4.79855	4.97935	4.88436	5.44513	4.95006	6.61623	7.16635	6.40134	6.57342	6.79621	5.59887	5.38458	5.21603	5.09425	4.78891	5.01259	5.72736	4.97654	4.77106	4.76903	4.58106	5.25511	4.93991	5.8295	5.39311
3074	8129953	HIVEP2	7.61815	8.0131	7.36277	7.85879	7.74186	6.77761	6.62921	6.82683	7.46625	6.28191	6.75811	6.32988	6.26746	6.11578	6.42341	6.31581	6.44397	6.65524	6.32188	6.43735	7.94522	8.39578	7.84545	7.75474	7.88356	7.09992	7.01249	6.63427	6.35483	6.78057	6.19738	6.80409	6.6992	6.23271	6.36201	5.71745	6.38431	4.89018	6.62814	6.35765
3075	7956937	RAP1B	8.67434	8.58064	8.49173	8.71756	9.37433	7.66266	7.596	7.79324	8.10685	8.25569	7.42435	7.20978	7.16583	7.57842	7.52398	7.10767	6.61751	7.12919	6.82083	7.46105	9.1976	9.17335	9.05029	9.30813	9.15439	8.57282	8.19863	8.32762	7.97012	8.09253	7.43139	7.56327	7.88351	7.55871	7.44961	7.29095	7.39098	7.54516	8.15016	7.95113
3076	8068460	MORC3	7.02766	7.00651	7.11181	7.1869	7.06015	5.8873	5.49523	6.39498	6.00745	6.54689	6.05135	5.62038	5.40198	5.48747	5.12246	5.37495	5.49528	5.06323	5.09751	4.76735	6.95136	6.96108	6.57313	6.29176	7.03453	6.44119	5.58897	5.29874	6.19097	5.41621	5.19473	5.60456	5.63133	5.75436	5.49069	5.42693	5.17306	5.38077	7.04418	5.36119
3082	8054676	RGPD5	7.73776	7.86555	7.70174	7.70196	8.11404	6.79484	6.52427	6.11781	6.7576	7.3748	6.68062	6.48659	6.13519	6.60467	6.23611	5.96559	6.85093	5.95048	6.39027	6.24808	8.4068	8.11728	7.79993	8.24612	8.14508	7.2755	6.59342	6.6692	6.90048	6.99356	6.54825	6.51233	6.68246	6.34266	6.27481	6.03001	6.22257	6.01642	6.74879	6.60721
3083	8166065	TLR8	7.80057	7.97478	8.46551	8.63895	7.91058	7.29855	7.55973	7.78261	8.10802	7.56719	7.08049	6.46493	7.52748	7.24481	7.24049	6.77788	6.77483	6.9612	7.22241	7.10131	8.86426	8.56609	8.93558	9.17676	8.39569	8.03967	7.72046	8.15255	8.15822	7.55244	7.28805	7.77747	7.89386	7.74152	7.69116	7.3533	7.11814	5.36328	8.31628	7.59814
3085	8001496	NUDT21	7.37585	7.59209	7.51229	7.20403	7.3033	6.89985	6.25612	7.08418	7.11536	7.39451	6.4818	7.61815	6.6015	6.49077	6.17914	6.21461	6.22793	6.35431	5.49822	6.5973	7.94459	7.87148	7.78288	7.49547	7.84767	7.67666	7.66918	7.6796	7.25809	7.00361	7.32857	7.50703	7.46912	6.16699	7.1264	6.73651	7.00006	4.43375	6.42275	7.3685
3086	7970907	N4BP2L2	8.91621	9.47011	9.02513	9.25479	9.2367	7.90449	7.63782	7.57221	8.14632	8.07887	7.22042	7.68337	6.97755	7.55795	7.49932	7.07187	7.61792	7.35582	7.51869	7.53367	9.10046	8.88838	8.76206	8.99062	8.78231	7.86681	7.75216	7.53761	7.54797	7.67079	7.05272	7.43989	7.37812	7.345	7.41662	7.02614	7.33235	8.09865	8.45055	7.38785
3087	8100714	YTHDC1	9.60474	9.40593	9.36166	9.11469	9.49134	8.5242	8.09638	7.85878	8.38691	8.25731	8.76404	7.53225	7.94569	8.57841	8.01111	8.41466	8.23785	8.20008	7.37023	8.1624	9.23981	8.83241	8.54462	8.91303	8.85478	7.80114	7.39431	7.66249	7.6417	7.24781	6.9306	7.38519	7.94003	7.565	7.45856	7.3973	7.34874	7.10206	8.08229	7.45712
3088	7971967	DIS3	7.31522	7.13103	6.92452	6.83461	7.47496	5.98284	5.96533	6.33155	5.95467	6.59286	5.39962	5.54453	6.10723	6.41499	6.50453	5.54612	5.49685	5.5202	5.43788	5.78657	7.7473	7.44405	7.17575	7.08647	7.30919	5.88481	5.91262	5.75044	5.81797	5.79523	5.34884	5.61341	5.71057	5.33388	5.32509	5.43849	5.6617	5.46025	5.84012	5.63595
3089	8128052	RNGTT	6.03624	6.37155	6.71347	5.88878	6.08437	5.30839	5.06596	5.58124	5.61355	5.7665	5.47562	4.68401	5.10682	5.05524	5.38895	4.73447	4.88532	5.05155	5.09608	4.72495	6.64418	6.11089	6.67317	6.7273	6.72048	5.59288	4.87122	5.02545	6.08884	5.21344	4.10467	4.70861	5.27694	4.54278	4.49722	4.96751	4.56823	4.18116	5.19142	5.33166
3093	8160011	KIAA2026	6.77586	7.35788	6.78417	7.10556	7.37704	6.00948	5.84893	5.94138	6.08906	5.8107	5.30386	6.02815	5.39918	5.57617	5.47214	5.86878	6.132	5.7333	5.30134	5.8111	7.51746	7.48374	7.56938	7.16894	7.31357	7.19715	6.21312	6.10949	6.38552	6.37773	6.00203	5.99026	5.87918	5.87106	6.55962	5.7248	5.7903	4.53448	6.63346	6.44274
3097	8092201	TBL1XR1	7.32267	7.76213	7.60876	8.34086	8.17788	7.92349	7.53434	7.17964	7.77068	7.418	7.34331	7.31989	7.29648	7.49068	7.63117	6.46122	6.88708	6.57193	6.71415	7.293	8.86225	8.71582	8.91267	9.47516	8.57871	7.92203	7.89431	7.56785	8.18332	7.72596	7.03819	7.58551	7.4472	7.58744	7.95266	7.20944	6.42143	5.87748	8.36352	7.80059
3099	7939424	API5	7.69687	7.90997	7.06089	7.50451	8.01816	7.02697	7.52678	7.07731	6.888	7.38367	7.05881	6.36988	6.67451	7.00414	7.11607	6.27344	6.66471	6.73455	6.39655	6.72834	8.67062	8.87303	8.29381	8.18271	8.27747	7.50498	6.28503	7.04377	6.92719	6.75816	6.34029	5.99319	7.02706	6.28499	5.8579	6.60151	6.47859	6.54213	6.84971	6.62411
3100	8079079	NKTR	9.07945	8.8854	9.04081	8.60635	8.94362	7.92228	6.94585	7.38768	7.74975	8.25077	7.87779	7.35358	7.57869	8.15318	7.82944	7.93774	8.25106	8.24739	7.73771	7.4512	9.22193	8.83637	8.99117	8.74658	8.91732	7.93608	7.82906	7.20724	7.59394	7.86728	7.21352	6.88196	7.52638	6.76448	7.13865	6.93708	7.23833	6.7514	8.0464	7.14002
3101	8027258	ZNF90	6.58004	6.18733	6.32571	6.75435	7.02879	7.89664	8.43973	8.33539	8.28427	8.05262	7.77634	8.67587	7.00931	7.91387	7.9022	7.62505	8.07168	8.0825	7.91481	7.94785	7.57896	6.52216	6.96622	6.76393	6.60819	8.36346	7.91451	8.15419	7.62697	7.69084	8.35347	7.73049	8.38028	7.91244	7.9362	7.70289	8.01078	5.55074	7.8601	8.11243
3102	7894171	---	9.12588	9.31004	9.60311	8.88107	9.65948	9.21716	8.10947	8.93313	8.86583	9.22123	8.88768	9.28887	8.25971	8.94653	8.47463	8.8243	8.33337	8.96894	8.18203	7.80172	9.63117	9.69037	9.92084	9.4655	9.44863	9.54999	8.6726	9.16292	9.17144	7.80526	8.12488	8.37273	9.3074	7.89335	6.82518	8.88379	7.35552	7.4639	8.35038	8.08499
3108	8130038	SHPRH	5.90236	5.81129	5.70077	5.62947	5.87993	5.42453	5.16916	4.84397	5.16521	5.19238	4.63157	4.73088	4.86473	5.26962	5.39442	4.81504	4.94342	5.11396	4.81704	5.21257	6.78959	6.71744	6.8584	6.72854	6.63294	5.22286	5.11013	4.67188	4.41945	4.72509	4.48896	4.35192	5.18163	4.39131	4.56629	4.38543	4.28596	4.95478	5.127	4.49916
3110	7893869	---	4.93737	5.35304	4.76812	5.42558	4.95379	3.25105	3.79436	3.1605	3.56466	4.07299	3.63455	3.57725	3.6329	3.28784	3.62009	3.34115	4.17565	3.81392	3.63672	3.42896	5.2767	4.12476	5.35659	4.71329	5.39125	4.2243	3.86556	5.18011	3.9654	4.76769	3.44508	3.04636	3.62176	4.32009	4.53736	3.34652	3.804	3.2384	3.80772	3.75296
3112	8091048	COPB2	8.90365	9.05874	9.12516	8.89289	9.10471	7.97534	8.00876	8.17208	8.40144	8.32809	8.25954	8.26153	8.04377	8.37463	7.77359	7.47852	7.89576	7.66828	7.8847	8.20942	9.10194	8.75479	8.81326	8.73832	8.93376	7.90719	7.70889	7.2954	7.7537	7.80189	7.05073	7.50883	7.80295	7.4295	7.27004	6.68386	6.85362	6.00708	8.16704	7.29822
3118	8040552	NCOA1	8.23519	8.52105	8.30649	8.72002	8.27916	7.89043	7.81769	7.64848	8.45322	7.85575	7.45227	7.32111	7.48088	7.53921	7.57001	7.45275	7.59625	7.58896	7.43529	7.39708	8.44863	8.32123	8.42345	9.08693	8.07012	8.28766	8.18177	8.16439	8.5864	7.93059	7.72276	7.71635	7.81316	8.29355	8.20844	7.50712	7.80752	4.3281	8.62334	7.96793
3119	8000200	RRN3P1	7.79381	7.66088	7.32524	7.21921	7.39112	5.93248	6.68802	5.94427	6.62253	6.3835	4.59282	4.78127	6.33505	6.63514	5.89729	5.71582	6.18301	6.06058	6.04192	6.28777	7.32256	7.36984	7.36228	6.70546	7.19144	7.32098	7.03361	7.36693	6.60275	6.45337	5.82835	6.35483	7.07453	5.83307	6.59313	6.16414	6.28577	6.01183	6.45571	7.24657
3122	8177560	BDP1	7.57506	7.60178	7.533	6.99912	7.60556	6.81799	6.12673	5.65198	5.92087	6.52139	6.14967	6.03038	6.01504	6.49146	6.42155	6.46518	6.08697	6.63488	5.88421	6.19384	7.74181	7.04957	7.44348	7.0025	7.37388	5.96026	6.08139	5.73081	5.62826	5.67327	5.3674	5.5145	5.86971	5.74687	5.38065	5.33045	5.61941	5.61359	6.07068	5.86709
3123	8138689	SKAP2	8.87109	8.96181	8.86038	9.89096	8.66674	8.06217	8.28674	8.05233	9.3621	8.40775	7.94739	8.29433	8.13197	7.72195	8.00054	7.53518	7.6658	7.57774	8.51705	8.09048	9.32493	9.33427	9.30639	10.141	8.97022	7.83451	8.24686	8.19127	8.91524	8.27666	7.39134	8.24252	7.85078	8.36964	8.40856	7.6072	7.58941	6.56707	8.77666	7.62655
3130	7979931	MED6	7.06988	6.3365	6.23679	6.70645	7.11257	6.12978	6.03051	5.54429	6.41085	6.32137	5.78021	5.69599	5.17841	5.73794	6.63281	4.73077	5.12094	5.3893	5.35223	5.53813	7.19478	6.42951	6.88566	6.33874	6.45551	6.3355	5.63141	5.67116	5.96136	4.80309	6.02964	4.76094	5.97471	5.6061	5.5941	5.29809	4.32644	4.33758	6.00784	5.1852
3131	8152553	TAF2	7.51191	7.0157	6.98803	6.47508	7.44619	5.88611	5.94336	5.75295	6.37829	6.1634	5.75791	6.03024	5.61183	6.1411	6.07304	5.6645	6.02864	5.39945	4.9307	5.50642	7.44698	6.8993	7.09978	7.10005	7.55313	6.64502	6.41238	6.1831	6.14338	5.81657	5.30685	5.5062	6.05482	5.54726	5.38242	5.57187	5.47757	4.6115	5.89154	6.33105
3132	7960221	KDM5A	8.49559	8.32198	8.42437	8.26518	8.37258	7.89474	7.38192	7.40847	7.8404	7.91191	7.88909	7.329	7.29324	7.88331	7.5331	7.91079	7.68942	7.90819	7.83001	7.7031	8.70438	8.55613	8.54394	8.45075	8.53217	7.60316	7.12557	6.83714	7.57939	7.53531	7.06448	6.85634	7.32614	6.86359	7.10781	6.56527	6.56599	4.97524	7.41856	7.12571
3133	8149380	DEFB109P1B	5.93895	6.51014	5.81748	6.45099	6.7387	6.61831	6.02989	5.95087	6.46894	6.14161	5.92603	5.82834	5.2149	5.81426	6.91534	5.10235	6.46339	6.32386	4.65752	5.71352	6.44225	6.90323	6.66162	6.97693	7.3821	4.96459	6.71201	6.28933	6.85774	6.49158	4.85004	6.00105	6.62253	5.88465	4.80625	5.45523	5.25751	4.52506	5.19968	5.36513
3137	8098326	---	3.81276	3.93492	4.05435	4.42968	4.21024	4.85445	5.59044	4.92991	5.16754	5.6209	6.22252	5.86486	4.80969	4.62004	5.02053	4.61297	5.54553	5.46064	6.01865	5.54491	3.88476	3.89562	4.46261	4.7909	3.91673	5.27127	4.46	5.35038	4.87256	4.29473	5.10523	4.79819	5.11638	6.1406	4.98864	5.85321	5.72763	6.6572	5.11224	5.64085
3140	8161755	ALDH1A1	5.39013	6.54256	5.94013	6.14217	6.2824	4.26666	4.5803	4.85237	4.83585	4.87266	4.52805	4.26656	4.68386	5.16421	5.10991	4.08692	4.58838	4.90689	4.1148	4.30211	5.63606	6.26404	5.65202	5.66429	5.94042	4.83223	4.69215	4.87443	4.70312	4.47186	4.42725	4.63696	4.93265	4.13531	4.09679	4.1308	3.8876	3.79657	4.63279	4.12027
3142	8078569	GOLGA4	6.88023	6.79702	6.82549	6.44552	6.96411	5.70493	5.06588	5.31654	5.42556	5.73865	4.89745	5.9362	5.29212	5.47467	5.55811	5.10041	5.32691	5.69171	5.00786	5.56415	6.70142	6.6211	6.18183	6.35232	7.07748	5.04641	5.07612	4.93415	4.88169	5.1826	4.79848	4.73378	5.0462	4.93744	4.81384	4.76211	4.98436	5.14748	5.49814	5.08082
3143	8180311	---	7.94906	7.56797	7.93133	7.38263	8.35529	7.06843	6.44018	6.7458	6.64652	7.54037	7.31143	6.69707	6.67407	6.98625	6.45822	6.56625	6.70058	6.89153	6.3139	6.7276	7.78334	7.63568	7.83101	6.95723	8.0002	5.97259	6.1761	6.32961	5.95657	6.34119	5.75486	6.00428	6.74938	5.66848	5.45847	6.36634	6.07395	6.13084	6.28064	6.31314
3147	8045816	GPD2	5.66381	5.25483	5.57017	5.76551	5.36528	4.37516	4.74267	4.37935	4.39147	4.94643	4.31625	4.12304	4.32564	4.25249	4.80427	4.67873	3.8646	4.725	4.55766	4.15696	6.52904	7.02812	6.22585	6.08716	5.61385	4.78239	4.85988	4.32264	4.31136	5.00606	4.16601	4.94577	4.59803	4.39703	4.45251	4.30301	4.54086	4.21645	4.60004	4.36906
3149	7962312	ABCD2	5.99941	5.55494	5.96127	5.31134	5.87808	5.19307	4.31001	4.35396	4.47946	5.29202	4.83909	4.31424	4.37994	4.32248	4.44861	4.47575	4.21645	4.41018	4.20684	4.5076	6.42028	5.79343	6.30972	5.64473	6.54905	4.71016	5.49252	4.4285	4.34061	4.45517	4.29107	4.26539	4.38787	4.1241	4.23155	4.40463	4.26127	4.43846	4.79723	4.34955
3150	7896309	---	4.12681	4.83424	4.42898	5.26466	5.569	4.44658	3.69036	3.59918	4.74721	3.83658	3.22262	3.90035	3.29182	4.73289	3.77351	3.45932	3.3764	3.45223	3.89681	3.71876	4.00498	5.66646	5.17479	6.52833	3.92106	3.32797	4.88345	4.33589	3.90159	4.13366	3.72627	3.87629	3.97198	4.0071	4.11337	3.42023	3.85217	4.22262	3.8868	3.86759
3151	8082100	PARP14	8.76907	9.35002	9.48997	9.26505	9.21447	8.03572	8.15701	8.31197	8.72102	8.26118	7.95403	7.64248	8.32811	8.15667	7.81034	7.68104	8.37096	8.83607	8.1504	7.92075	9.43473	9.70873	9.91672	9.80442	9.18351	8.36247	8.41348	8.70973	8.58883	8.36374	7.40891	7.89669	8.66459	8.42273	8.0152	7.30841	7.47201	6.77859	8.6495	7.96745
3155	8101624	KLHL8	7.1394	7.04781	7.37178	7.46799	7.36461	6.92149	6.67696	6.65278	6.96313	6.46983	5.85148	6.50975	6.57458	6.55284	6.23061	5.71049	5.94219	6.19491	6.62157	6.06451	7.61331	7.49445	7.9074	7.50794	7.37812	6.39529	5.57827	6.30799	6.41184	6.03206	5.22527	6.13946	6.09461	5.92827	5.44335	5.58877	5.50203	5.36661	7.00331	5.44347
3157	7892650	---	10.0122	9.46048	9.80077	9.19515	9.65069	10.8352	11.2632	11.0927	10.4019	10.9125	11.2003	10.3353	11.3674	11.1165	11.202	11.3057	11.0292	11.0924	10.334	11.1401	9.86074	9.52932	9.23898	8.86257	9.42598	10.9308	10.8025	10.7764	9.79877	10.6191	10.9793	10.9473	10.9394	10.9572	10.1557	11.1266	11.2752	11.4153	10.9108	11.1994
3158	7978932	SOS2	8.91182	9.50079	9.55424	9.60281	9.09839	8.21804	8.34989	7.77821	8.63608	8.14373	7.69787	7.75598	7.96993	7.68792	8.12584	7.80156	8.15333	7.80861	7.86319	7.66275	9.06698	9.29048	9.31123	9.42708	9.12454	8.66687	8.76091	8.43183	8.56722	8.11673	7.80718	8.40591	8.1659	8.20346	8.43695	7.98288	8.1193	5.77082	8.4303	7.99147
3161	7951046	MRE11A	5.42743	5.50722	5.36046	5.18104	5.96861	4.70353	4.76933	4.70242	4.68544	4.77927	4.67567	4.39026	4.24055	4.87555	4.15206	4.78954	4.93344	3.73686	4.15356	4.03837	6.01863	6.28672	5.97246	5.64078	5.8353	5.14552	3.97361	4.13046	4.06703	4.16851	3.85031	4.00815	4.32752	4.01556	3.76292	4.02032	4.31682	4.20464	5.43662	3.98505
3162	7961900	ITPR2	8.01146	7.96941	7.93582	8.08074	8.11875	7.34808	6.8685	6.6794	6.99474	7.35106	7.20309	6.6607	6.71582	7.60368	7.20883	7.29336	7.23712	7.34355	7.21233	7.02067	8.54027	8.32119	8.26332	8.11563	8.25376	7.21125	6.74481	6.81726	7.22976	6.9284	6.42718	6.69465	6.94485	6.59828	6.49388	6.25421	6.318	4.96134	7.35633	6.471
3164	7938422	CTR9	7.72997	7.48457	7.5746	7.64837	7.45797	6.7036	7.10058	6.78459	6.47649	7.03776	6.31776	5.50559	7.19022	6.40589	6.69367	6.39037	6.60296	6.78996	5.725	6.20909	7.43125	7.09382	7.17723	7.16131	7.37527	6.27621	6.46572	6.62263	6.17824	6.13055	5.48189	6.05372	6.18768	5.26331	5.38802	5.46443	5.5725	5.16229	6.22132	6.11405
3166	7933084	NAMPT	11.6674	12.1698	12.1087	12.6764	11.8915	11.2853	11.519	11.4857	12.2995	11.4356	11.0921	11.0353	11.125	11.0585	10.946	10.4476	11.0669	11.1186	11.2577	11.0741	12.162	12.3115	12.3745	12.953	11.8229	10.9615	11.0503	11.0941	11.588	10.5775	10.0267	10.5566	10.9229	11.357	11.1102	10.0274	10.2683	10.1939	11.7121	10.332
3174	8156982	SMC2	5.26301	5.38751	5.84034	4.56991	5.72804	4.54258	4.11938	4.23122	4.235	4.75794	3.97994	3.60784	3.81598	4.42291	4.1792	3.74927	3.63895	3.78327	3.77903	3.83203	5.81025	5.17448	4.96566	5.17104	5.96847	3.86155	3.87013	3.92762	3.62748	3.48339	3.97059	3.86158	3.90703	3.6295	3.81134	3.71447	3.76004	3.84232	4.07853	3.82269
3181	7956949	NUP107	6.32881	6.62389	7.01058	6.73084	6.96924	5.64538	5.61019	5.31553	4.88714	5.87801	5.15451	4.88611	5.43353	6.0943	5.46909	5.12778	5.71114	5.56562	4.90842	5.32952	6.57896	6.79249	6.32896	6.172	6.26955	5.82239	5.29523	5.25982	5.1307	5.07528	4.86962	5.12041	5.3783	4.23005	4.51679	4.63735	4.974	4.59034	5.59949	4.96417
3185	8107474	DMXL1	6.10669	6.03877	5.53299	5.82533	6.11212	4.7913	4.9034	4.95653	4.55437	4.83107	4.77096	4.23521	4.55385	4.94543	4.51817	4.83208	4.6981	4.71466	4.72745	4.58199	6.66578	6.56361	6.75198	6.24856	6.32797	5.81496	5.4731	5.42663	4.74716	4.72903	4.73183	4.72157	4.6811	4.5318	4.59243	4.36989	4.60319	4.43039	4.99155	4.58749
3187	7951108	---	6.32752	6.21755	6.08455	5.75548	6.8888	4.64892	4.82902	4.33373	4.78006	5.03516	4.16204	4.63783	4.09578	5.46807	4.51085	4.16939	5.18439	4.31599	4.73917	5.05582	6.61007	6.14577	5.93337	6.08607	6.15085	5.423	5.16064	5.68338	4.62097	5.04425	5.23204	4.53953	4.89132	5.2496	5.06612	4.46439	4.72219	4.83268	5.13026	5.26678
3190	7896571	---	4.90151	4.26131	3.82812	4.11098	4.39432	5.93148	4.35143	4.45718	4.80624	5.56996	6.3368	5.87105	4.77236	5.97605	5.03505	5.32808	4.30513	5.39461	5.92968	4.70226	4.10703	4.08443	4.23691	3.9155	4.01674	4.28397	4.82575	5.02005	6.41708	4.60881	5.64845	4.39852	5.02294	4.34906	5.05471	5.78411	6.05553	5.04395	5.04666	4.91828
3201	8082688	DNAJC13	6.46444	6.9803	7.19051	7.14244	7.3759	6.05548	6.23681	6.07881	6.24515	6.38083	5.88946	5.66734	5.72981	6.17143	6.35879	5.61415	5.90588	6.17116	5.50195	5.63593	7.59061	7.55419	7.6643	7.50572	7.41425	6.06949	6.15877	6.2055	6.15567	6.39438	5.46077	5.98834	6.08823	5.80445	5.26435	5.03505	5.41835	5.06277	6.46871	5.80766
3204	7927536	NCOA4	9.97806	10.3384	10.1116	10.7162	10.3461	9.43349	9.72718	9.49597	10.382	9.79093	9.41444	9.55305	9.6357	9.43193	9.49477	8.87067	9.48117	9.0469	9.34034	9.5138	10.3639	10.5217	10.6101	11.4261	10.8648	10.1351	10.1801	9.79007	10.7658	10.0101	9.54381	9.57119	9.54503	10.4406	10.4206	9.51371	9.71248	7.12916	10.8188	10.2747
3206	8109597	UBLCP1	8.78875	8.81982	8.79893	8.95644	9.2271	8.1042	8.36524	8.04222	8.74869	8.39562	7.69668	8.22697	7.52815	7.93028	7.78731	7.04917	7.0756	7.08591	6.9279	7.65196	9.35819	9.18579	8.96092	9.08052	8.86918	8.13158	7.97267	8.27839	8.30552	7.93378	7.21024	8.00823	7.66131	7.42253	7.28063	7.15348	7.71987	6.67102	7.76663	7.64898
3210	8030362	SNORD33	5.32855	4.81314	5.43584	4.6516	5.24033	5.9947	5.73261	6.61955	6.48487	6.46497	7.2452	6.55112	6.20282	6.39566	6.76343	7.29988	5.99835	6.75542	6.49053	7.2235	5.78942	5.40579	5.4014	6.01339	5.58698	6.60504	5.65328	6.65363	5.79256	6.36911	7.48188	6.48132	7.17187	5.9656	6.93396	7.3244	6.02174	7.29044	6.13179	6.73203
3217	8105104	C5orf51	6.09521	6.13287	6.17473	6.08437	6.24599	5.12382	5.0283	5.49683	5.3866	5.34946	5.03224	4.9034	4.88199	5.15347	5.11051	4.63634	4.83789	4.80658	4.3647	5.17162	6.78937	7.10687	6.39487	6.66481	6.6262	6.27874	5.44973	5.8145	5.70089	5.98895	5.12871	5.0658	4.77501	4.9472	5.06691	5.05438	5.66703	3.82022	5.76969	5.24381
3220	8006030	TAOK1	7.67562	7.4235	7.26463	7.74322	7.45082	6.65803	6.77783	6.36077	7.1799	6.71704	6.22257	6.68472	5.81881	6.61019	6.01951	6.54016	6.45928	5.90764	6.62075	6.34992	7.62921	7.47118	7.64282	7.55677	7.25446	6.23068	6.82865	5.99595	6.5007	6.18813	5.83626	5.39421	5.73852	6.04254	6.39125	5.51601	5.35779	5.09405	7.15325	6.15771
3221	8088718	UBA3	8.09144	8.32582	8.42999	8.16299	8.49857	7.31588	7.6532	7.75393	7.84982	7.66122	6.58209	7.26677	6.74559	7.15771	7.30512	6.22025	6.71188	6.83512	6.57363	6.86425	8.54024	8.53003	8.56201	8.54281	8.54604	7.74321	7.66806	7.5977	7.64936	7.08125	6.40929	7.14508	7.49684	6.83512	6.83754	5.97179	6.86511	7.43324	7.65029	7.13123
3237	8103289	PLRG1	5.51616	5.56141	5.95763	5.60246	6.11659	4.96353	5.13843	4.8846	4.92976	5.14556	4.15041	4.21079	4.2556	4.51655	4.46343	4.08946	4.34992	4.4556	4.49205	4.39093	6.31388	5.94034	5.98945	5.97049	6.48609	4.43648	4.66808	4.40182	4.10695	4.63792	4.16484	4.08879	4.86774	4.25995	3.8037	4.36406	4.47036	4.95812	4.74636	4.59154
3240	7896095	---	8.00236	6.73949	7.40872	7.56446	7.83974	9.28159	8.98653	9.69712	8.58483	8.73217	8.95064	9.20797	8.53174	8.64376	9.05942	8.64572	9.09321	9.24538	8.73569	8.93625	7.99724	7.13982	7.63774	7.36902	8.04625	9.45932	8.44083	8.72508	8.36504	8.28009	9.1086	8.85946	9.15816	9.43316	8.33167	9.0184	9.07861	9.64828	9.31788	8.37779
3242	8111698	RICTOR	8.02032	8.20369	8.21457	8.45454	7.94113	7.18804	7.20491	7.25505	7.66398	7.411	6.92028	6.96005	7.26642	7.39644	6.93921	6.68503	6.92934	6.80652	6.93627	6.7232	8.96701	8.89371	8.98927	9.3246	8.66886	7.8715	7.94038	7.50098	7.79985	7.42083	6.8065	7.29711	6.96993	7.53932	7.20516	6.79919	7.11183	6.59108	7.6777	7.26283
3245	8107868	CDC42SE2	10.2644	10.0897	10.3406	10.0968	10.1882	9.53372	9.61321	9.69485	9.95712	9.61517	9.02665	8.79704	8.9209	9.49265	9.20472	8.30398	9.12401	9.04772	8.89453	9.34538	10.4674	10.366	10.393	10.2755	10.3719	9.97512	9.81783	9.70884	9.76201	9.7275	9.32428	9.49199	9.37506	9.42402	9.07788	9.33166	9.09685	6.50904	9.18389	9.44751
3247	8139165	VPS41	6.99132	7.25517	7.07617	7.44239	7.31543	6.38869	6.25992	5.64973	6.74732	6.77334	5.60344	5.38451	5.40662	6.51675	6.46733	5.89668	6.25482	6.19713	6.21315	6.22891	7.17445	7.18679	7.15358	7.33116	7.04112	5.60087	5.44006	5.98667	6.29982	6.01114	5.40571	5.33426	5.636	5.64373	5.46959	5.36033	5.39271	5.25546	5.74528	5.29648
3251	8054354	---	4.90503	3.71949	4.49646	4.70619	4.5632	5.54077	5.87342	5.47633	5.57025	5.98607	6.2234	6.57523	5.43946	5.43731	6.01737	5.52457	5.645	6.10017	6.37415	6.14615	4.82992	4.78957	4.89481	5.11607	4.34997	5.58846	5.65038	5.7593	5.56078	5.80985	6.14356	5.54559	6.15569	6.97886	5.8999	6.43952	6.57125	6.8541	5.88769	6.12068
3252	8131479	MIOS	5.93533	5.76862	5.93303	5.73135	5.74565	5.00836	4.71673	4.95069	4.92302	4.56336	4.30978	4.36692	4.25939	5.11466	4.55643	4.31103	4.34496	4.73436	4.6217	4.83189	6.52338	6.06058	6.40395	5.83117	6.12638	4.30378	4.28449	4.51963	4.33877	4.4515	4.59405	4.1252	4.31031	4.53469	4.18122	4.40815	4.57344	4.16885	4.39623	4.14023
3256	8161433	---	8.12115	7.202	7.24297	6.85996	7.31944	8.32983	8.11199	8.2006	8.10998	8.66712	8.76743	8.15423	8.68351	8.80394	7.90165	8.90665	8.34221	9.14998	8.35087	8.33877	8.19781	7.37871	7.92287	7.62325	8.17076	9.1181	8.60367	9.26013	8.20095	9.01036	9.76807	8.39907	8.89829	8.41309	8.95939	9.43198	8.83366	6.37391	8.45604	8.93833
3257	7895590	---	9.16717	8.34161	8.39907	7.96153	8.78674	8.17092	7.82573	7.62354	7.59924	8.32149	7.32091	7.40541	7.5895	7.10483	7.52506	7.17837	7.50022	7.44728	7.30246	7.7458	8.64139	8.26027	8.56911	8.45383	8.86018	7.58982	5.88968	7.67776	6.6325	6.68203	7.81926	6.60924	6.9509	6.79702	6.55429	7.71325	8.13738	8.12364	7.72972	7.39746
3260	8038949	ZNF841	6.02154	6.13809	5.61188	5.55552	6.40382	4.47984	3.8018	4.73617	4.3311	4.293	4.01733	4.26535	4.05286	4.88357	5.29525	4.3857	4.57138	4.03405	4.41916	4.12121	5.69823	5.69927	5.33394	5.23775	5.41023	5.37726	5.18248	4.52468	5.00253	4.39235	4.91764	4.22787	4.55016	4.0758	4.1451	3.30126	4.76794	4.50672	3.8945	4.19309
3265	8052250	MTIF2	6.41	6.85491	6.55856	5.90678	6.99008	5.72589	5.77953	5.14114	5.58347	6.46479	5.89432	4.91201	5.51681	5.91688	6.29331	5.54374	5.32895	5.1552	4.91081	5.94954	6.74364	6.55846	6.58556	5.93472	6.85714	5.56279	5.55973	4.87457	5.2042	5.07208	4.47508	5.12311	4.90787	4.94334	4.91427	4.64325	5.19021	4.50504	5.1637	4.98261
3267	7892935	---	7.27654	7.95221	7.77551	7.30183	7.25934	8.48485	8.91385	8.74652	8.50806	8.00999	8.467	8.63758	8.47387	7.95706	8.45241	8.7585	8.6561	8.37409	6.87972	8.98358	7.66546	8.26574	8.23834	7.83374	8.2054	8.62493	9.15798	9.40073	8.33001	9.7273	9.15601	9.54113	9.49726	8.9402	9.27817	9.12029	9.72564	7.37871	8.38498	8.8444
3268	8083704	BRD7	5.40038	6.48268	5.62215	5.36212	6.48269	5.57962	4.28714	4.88779	5.94986	4.84491	4.65105	4.09542	4.26348	4.78678	5.17551	4.74694	4.93849	4.05914	3.68981	4.03689	6.08873	5.03414	6.1422	5.6803	5.18167	4.39338	4.39866	4.64119	5.6311	5.08351	4.62668	4.95318	5.04248	4.36413	4.84387	5.23159	4.81405	4.29695	4.27278	3.60825
3273	8090772	TOPBP1	6.42759	6.87241	6.69177	6.64498	6.697	6.05093	5.37054	5.82468	5.97415	5.80287	5.69948	5.67712	5.96076	5.8311	5.80155	5.5451	6.08501	5.62614	4.85323	5.62383	7.38121	7.24277	7.0989	7.12814	7.29781	6.26443	6.54768	5.88038	5.68522	6.19156	5.01662	5.56498	5.2079	5.37404	5.39107	4.83946	5.0834	4.67184	5.96993	5.46489
3275	8134219	CCDC132	5.49198	4.44275	5.59993	5.37342	5.46528	4.1381	4.16639	4.21287	4.41194	4.24406	4.04029	4.011	4.07838	4.11023	4.0754	3.82507	4.07915	3.81292	4.01218	4.05373	6.37959	5.56392	6.00789	6.04664	5.73752	4.64011	4.31893	4.27348	4.19916	4.05204	4.14981	4.24614	4.31791	4.36639	4.19094	3.94089	3.96067	4.17273	4.95982	3.84172
3277	8016540	PHOSPHO1	7.98059	8.00148	7.4628	8.15819	7.79784	8.84099	9.15921	9.31199	9.58701	8.98281	8.63382	8.84753	8.98555	9.05275	8.70015	8.66585	9.23933	8.94057	8.62849	9.30197	7.1741	6.88327	7.53432	8.35148	7.53793	7.69127	7.99679	8.17107	8.904	8.3523	8.54402	8.85806	8.58037	8.79131	9.42057	8.6843	8.60428	6.47905	8.87586	8.59519
3283	8157233	HSDL2	6.38658	7.30568	7.08565	7.86836	6.81639	6.65369	6.24606	6.32972	7.22504	6.40525	6.35807	5.89153	5.96998	5.9526	5.51381	5.61768	5.54396	5.63537	6.07299	5.45105	6.75645	7.57633	6.62147	7.35683	6.62191	5.63427	6.01498	5.47499	6.45718	5.76966	5.47923	5.72414	5.50984	5.99881	6.65056	5.11754	5.22676	4.93983	6.59898	5.53465
3285	8060503	SNORD57	7.06119	7.37793	7.43282	7.38449	7.29333	8.48676	8.8907	8.56818	7.69405	8.2013	9.22586	8.92538	8.52268	8.45945	8.50716	8.78346	9.01174	9.06002	9.44766	8.39542	7.66246	7.0212	7.79972	7.4821	7.41446	7.98055	8.20944	8.67989	7.27806	8.12142	9.19012	8.56753	8.52453	8.49489	7.75827	8.3211	8.89609	10.0004	7.74217	8.00608
3297	7968835	AKAP11	6.38814	6.63192	6.33575	6.00967	6.52163	5.40503	4.77383	5.2551	5.00607	5.60777	5.39414	5.38431	4.85366	5.21636	5.08173	4.79344	5.13966	4.89923	4.51647	4.89232	6.75264	6.57723	6.59889	6.01235	6.67773	5.79837	5.22514	4.98405	5.32817	5.10039	4.4296	4.73849	5.12299	4.83592	4.46509	4.41935	4.9126	4.61088	5.17406	4.8916
3317	7947396	CSTF3	5.92254	6.22642	6.35675	6.09251	6.49831	4.82127	5.20623	4.97472	5.38341	5.71836	4.72836	3.94321	4.80854	5.34222	4.93464	4.79748	4.83804	5.00112	4.83818	5.03189	6.25429	6.13654	5.78127	5.42919	6.01591	4.722	4.65864	4.5656	4.54452	4.59209	4.18151	4.52582	4.39447	4.32391	4.26837	4.02066	4.26027	4.71044	4.39212	4.59115
3321	7968199	CDK8	6.96849	6.81848	6.70724	6.27976	7.30959	6.42749	6.40142	6.11253	6.74201	6.19481	6.05916	5.23061	6.13344	6.49625	5.4871	5.79835	5.41153	5.17408	5.21919	6.45409	7.57015	7.1181	7.08304	7.15733	7.48571	6.76195	6.2635	5.65883	6.13277	6.21159	6.31725	5.288	6.68183	5.31481	6.80753	5.34779	5.77255	4.97744	6.46805	5.24778
3326	7895087	---	4.29067	4.31004	4.72121	4.38206	4.34305	4.55325	3.23824	3.35974	3.5673	3.44982	3.23136	4.20461	3.34654	3.5366	3.62439	3.27392	3.25961	3.17294	3.60801	3.27741	4.55862	4.92026	5.80784	4.72572	5.61628	3.778	3.33134	3.19499	4.05077	4.65236	3.38554	3.81974	3.47615	2.93422	3.54381	3.90788	3.07955	4.77885	3.27535	3.36685
3327	8159815	CBWD1	8.22585	8.03634	8.1875	7.55929	8.06774	7.45627	7.32094	7.43062	6.84884	7.54486	7.12803	6.61157	6.98462	7.12873	6.8849	6.61503	7.04568	7.04957	6.34253	6.67418	8.66679	8.37672	8.16288	7.62408	7.99028	7.5022	7.00855	6.93737	6.72572	6.34621	6.58644	6.76837	6.76218	6.40677	5.95485	6.4419	6.31712	5.54242	6.78212	6.67887
3331	8017235	APPBP2	6.95248	7.06969	6.91033	7.12972	7.2291	5.64522	6.3847	5.87105	6.26718	6.14494	5.76531	5.54664	5.28127	5.80452	5.58537	5.09181	5.33061	5.62649	5.15262	5.62669	7.48963	7.24086	7.25266	7.3394	7.15027	6.16543	6.5415	6.3741	6.75417	6.22004	6.17911	6.82172	6.07613	6.28929	6.38934	5.57495	5.34552	4.97712	6.34382	6.30409
3332	8161587	CBWD3	8.15996	7.99968	8.14202	7.55613	8.21421	7.41458	7.11637	7.47579	6.82021	7.34184	7.05332	6.58638	7.02636	7.13986	7.04353	6.54302	6.92672	6.89665	6.35503	6.54073	8.62091	8.21068	8.29522	7.71542	7.97643	7.4487	6.99836	6.85217	6.43811	6.51874	6.4845	6.70983	6.65788	6.3946	5.97773	6.40303	6.06148	5.85995	6.78021	6.49769
3335	8072876	LGALS1	8.03645	8.37519	8.92025	8.16275	8.68679	8.82235	9.11986	10.1339	8.7188	9.35508	8.81112	8.90453	9.59867	9.30006	9.17354	8.4775	8.70411	9.33555	7.91593	9.80694	7.99223	8.09148	8.90612	7.99645	8.4151	9.00032	9.29191	10.0616	8.60227	9.06179	9.37258	9.24465	10.1067	9.40233	9.2368	9.04542	9.67416	6.61017	8.70706	9.8704
3338	8058197	---	4.98923	5.25809	5.56092	6.21743	6.14066	4.26918	4.40169	3.84617	5.02609	4.09636	3.63639	4.03029	3.97145	5.49178	4.02856	3.69711	4.43688	3.88913	4.10575	3.94873	5.01973	4.87139	5.14363	6.1589	4.62059	4.24793	4.02152	4.85565	4.30783	4.08498	3.9011	4.33752	3.89485	4.0468	4.01848	3.94027	4.08146	5.15954	5.07102	3.87026
3339	8041197	YPEL5	7.64319	7.93747	7.51047	7.89809	7.86136	6.73639	6.93384	6.6878	7.03676	6.94839	6.41717	5.94465	5.8466	6.73256	6.23704	5.70293	5.7892	5.83875	6.39279	6.48418	7.59751	7.92699	7.63955	8.13781	8.02694	7.32052	7.28659	6.66109	6.97625	6.56073	6.2845	6.15356	6.51622	6.89266	7.01927	6.13308	6.36719	5.85744	7.27381	6.70461
3340	7927972	VPS26A	6.7794	7.34827	6.78157	7.6046	7.5064	6.40531	6.74083	6.79592	6.66706	7.21617	5.86805	6.52596	6.46785	6.46688	6.30733	5.6511	6.06525	5.16877	5.6535	5.61547	7.72041	7.72426	7.44963	7.34854	8.13924	6.16593	6.33471	5.62805	6.3801	6.49451	5.97895	6.18014	5.68368	5.9976	5.85738	6.04906	6.29277	5.67495	6.27977	6.06867
3341	8135625	CAPZA2	7.39829	7.94584	7.42257	7.83543	7.7568	7.24632	8.3428	7.12711	7.81824	7.33803	6.63565	7.16358	6.66327	6.80446	7.0472	5.52335	6.06154	6.64455	6.44755	6.2737	7.81983	7.95625	8.00577	8.28207	7.82268	6.91035	7.39464	7.31886	6.9863	6.54808	5.35716	6.31921	7.06035	7.03473	6.57378	6.27126	6.65978	7.17636	7.76179	6.50287
3343	8020903	GALNT1	6.09321	5.48694	5.18058	5.77222	6.10041	4.77889	4.63344	4.59461	4.69802	5.03484	4.4231	4.64628	4.50046	4.5656	4.60386	4.07282	4.45491	4.345	4.16619	4.6582	5.97052	6.09244	6.23075	6.24304	6.18926	4.24301	4.27827	4.29106	4.20339	5.00905	4.26049	4.61648	4.21858	4.45311	4.20762	4.02514	4.20581	4.70131	4.47312	4.28347
3345	8054532	RGPD5	7.64481	7.81546	7.53244	7.58712	8.04905	6.70686	6.43411	6.00733	6.66455	7.29917	6.64501	6.28824	6.0648	6.53909	6.23833	5.90942	6.70069	5.95585	6.20874	6.21801	8.2993	8.02109	7.68282	8.16696	8.00553	7.1992	6.52789	6.53446	6.77854	6.93063	6.486	6.47347	6.6353	6.29952	6.25839	6.06075	6.38309	5.91421	6.6744	6.49222
3351	8021183	SCARNA17	9.62698	9.2784	9.07904	8.7146	9.36055	10.5603	10.0707	9.79084	9.42963	10.1907	10.8016	10.43	10.7096	10.6544	10.6664	10.8918	10.7279	11.0638	10.0816	10.8519	8.98078	8.82519	8.6525	8.58752	9.24165	9.65063	9.76896	9.38942	8.84034	10.174	10.31	9.81902	10.2097	9.546	8.99011	10.0268	10.0818	10.5917	9.82793	9.82029
3356	7918457	KCNA3	7.06736	6.34152	6.37209	6.18662	7.00058	6.116	6.03774	5.821	6.37996	6.00389	5.3686	5.37556	5.54565	5.56021	5.38579	5.57161	5.46682	5.66457	4.95663	5.62761	7.79556	7.81773	7.45832	6.80789	7.09037	6.96791	6.25273	6.5991	5.99075	6.7841	6.35788	6.52567	5.90731	5.9965	6.15832	5.77044	5.37534	4.94883	6.2264	6.4127
3357	8106025	BDP1	7.46828	7.52644	7.42973	6.94808	7.52018	6.72437	6.08255	5.59338	5.81448	6.51493	6.092	5.94214	5.96755	6.41437	6.32408	6.3896	6.02879	6.58176	5.75312	6.15081	7.65951	6.93482	7.35483	6.85655	7.25115	5.9139	5.99014	5.67085	5.58278	5.63157	5.32079	5.51475	5.79907	5.70859	5.32271	5.32849	5.52941	5.6187	6.01546	5.77689
3360	7892953	---	9.83144	9.94175	9.93499	9.6642	9.78925	9.33934	9.70883	9.9001	9.53749	9.75551	9.42034	9.56461	8.96038	9.1021	9.70521	8.11105	8.61792	8.75639	7.77266	8.61747	10.1847	10.5365	9.76972	9.81827	9.89369	9.50724	9.5353	9.32332	9.42793	10.121	7.65033	9.11164	9.2056	8.16126	8.35027	8.55185	7.92719	8.69369	9.33595	8.96176
3367	7948814	HNRNPUL2	9.61376	9.46707	9.41026	9.4035	9.6944	8.82261	8.31134	8.31083	8.49419	8.83119	8.5746	8.04965	8.65538	8.82135	9.1392	8.53161	8.47392	8.70297	7.78761	8.74339	9.09029	8.60569	8.60777	9.18536	8.95883	7.70483	8.01666	7.7361	7.89804	8.01817	8.09944	8.15929	8.01228	7.70124	8.18794	7.91264	7.91992	5.77826	8.16901	8.33702
3368	8099668	---	5.42676	6.29632	5.11646	6.14414	6.32165	5.27543	4.73276	4.76167	4.96281	5.8063	4.01982	4.54948	4.12735	5.81586	4.9279	3.89824	5.39414	5.56389	4.37665	5.07299	5.80615	6.18577	5.72649	6.13062	6.28624	6.43439	5.40588	4.93617	4.7515	5.34261	5.51682	5.71358	5.46933	5.02458	4.33372	4.1102	4.90132	4.48759	5.62204	4.52207
3369	8095262	REST	7.39353	7.38774	7.70125	7.50266	7.72428	7.25828	7.36004	6.97002	6.75521	7.22495	6.8927	6.85369	6.25129	6.32611	6.50135	6.51152	6.39175	6.42261	6.36494	6.91019	7.83717	7.48242	8.15605	7.76791	7.61	6.44834	5.73919	6.04197	6.04047	6.7995	6.01358	5.86402	6.10287	5.00061	6.46566	6.35767	6.73254	5.7674	6.04804	6.39143
3374	7999608	RRN3	6.33097	5.9604	7.10215	5.27527	6.21301	5.04475	5.2451	5.08743	4.64127	5.32472	4.79199	4.67091	5.13348	4.92589	4.81694	4.44994	5.00413	4.59838	6.46596	4.5158	6.93625	6.07666	5.70289	5.46397	6.74357	5.0322	5.53178	5.83617	5.43071	4.72365	5.06944	5.04895	4.94416	5.06396	5.72143	4.50533	4.43428	5.79924	5.26166	4.59407
3377	8095163	EXOC1	6.70371	7.12859	7.26479	6.9398	7.18262	5.78415	5.62771	5.89323	6.34084	5.66173	5.46971	5.37114	5.61223	5.59086	5.74907	5.8604	5.65258	5.57083	5.57589	5.74135	7.44055	7.0217	7.34835	7.43267	6.94281	5.72929	5.78441	5.55818	5.65459	5.40808	5.38033	5.62289	5.56356	5.35382	5.49132	5.19804	5.62113	5.46596	5.40982	5.65156
3378	7991598	SNRPA1	5.72216	6.26612	5.67138	5.22944	6.47816	4.99471	4.08247	4.36447	5.16971	4.42218	4.86806	4.31756	4.51988	4.55848	5.14706	4.55969	5.24516	5.74311	4.49482	4.61506	6.00615	6.08364	5.41768	4.91409	6.03313	5.52392	4.60082	4.47659	4.53732	4.1624	4.34724	4.24583	4.39608	4.35661	3.79419	3.76385	4.22683	4.45734	4.37139	4.39163
3382	8100026	ATP8A1	6.51955	6.30289	5.88682	6.01702	6.30225	5.77894	5.15988	4.89961	5.96009	5.74831	5.27313	5.09193	4.79599	5.52194	5.36467	4.6891	5.2596	5.10081	5.05832	5.27661	7.48334	6.73448	6.80452	6.77313	7.12692	6.33837	5.15794	5.58053	5.50845	5.4962	5.50726	5.4061	5.05384	5.16627	4.95593	4.98852	5.2831	4.54822	5.42147	5.01362
3384	8045697	RIF1	6.07782	6.30297	6.18809	6.25001	6.73764	5.36891	5.17465	4.92244	5.24611	5.38614	5.27589	4.76613	4.98033	4.97068	5.27853	4.8547	4.87437	4.96953	5.04821	5.0298	7.00125	6.73706	6.78613	7.03061	6.78096	5.80108	5.44157	5.51229	5.12297	5.28579	5.06757	5.13248	5.68536	4.88099	4.68701	4.74582	5.11451	4.76821	5.15544	5.56865
3385	8085429	LOC100128644	4.21595	4.80103	5.16309	5.25071	4.43748	5.63738	6.45054	5.609	6.23986	5.76096	6.83381	5.78706	5.79321	5.46413	5.97003	6.2123	6.94964	6.44035	6.60231	6.39413	5.53601	4.87276	5.44837	5.61927	5.30797	5.50137	5.69036	5.3747	6.7419	5.65159	7.18826	5.38085	6.20911	6.09579	5.73636	6.25667	6.32869	4.46123	6.79488	5.29464
3386	8103601	DDX60L	6.86966	7.53479	7.70451	7.88732	7.27487	6.32009	6.20671	6.61338	7.0295	6.86818	5.55687	6.73162	6.16986	6.74132	6.20577	5.78663	6.37746	6.50495	6.40935	6.3325	7.64315	7.71081	8.15554	8.16741	7.76466	6.38196	6.77769	6.87698	7.38192	6.34469	5.93912	6.26484	6.4228	6.83151	6.51106	5.88598	6.22771	5.52434	7.37515	5.93165
3387	8134431	---	5.78788	5.51026	6.03627	5.96381	6.78723	6.99153	6.55829	6.28866	7.0755	7.11613	7.1623	7.28216	5.98036	6.50141	6.82988	6.72758	6.92463	6.94863	6.83362	6.82282	6.10903	4.88385	6.24666	6.27262	4.35331	6.98906	6.68475	6.50787	7.14396	5.71036	6.97812	6.4163	7.1182	7.22774	5.77133	7.26834	6.47405	8.19113	6.54123	6.04864
3388	8057719	HIBCH	7.0017	6.89805	6.66909	6.41238	7.23893	5.99816	5.92707	5.83571	6.28853	6.51885	5.94181	5.64832	5.72755	6.12974	6.07255	5.89278	6.08456	5.90643	5.51894	5.19692	6.93401	6.89117	7.1795	6.31206	6.58331	5.76959	5.25047	5.67227	5.20431	5.45652	4.65849	5.07907	5.25889	5.09597	5.43287	4.7467	5.35592	4.66039	6.7036	5.44154
3393	7968516	PDS5B	7.02083	7.27536	7.21295	7.27731	7.24201	6.02972	6.44282	6.28792	6.40398	6.58465	5.70665	5.9407	5.74783	6.15725	6.1619	5.73213	6.0656	5.76985	5.44078	5.51017	7.79793	7.45332	7.47413	7.67477	7.80775	6.23122	6.18992	5.82543	6.02224	5.98601	5.70811	6.05361	5.87659	5.80987	5.4952	5.64186	5.87545	6.07465	5.99248	5.74975
3394	8101099	SDAD1	6.07085	5.95705	5.32576	5.57029	5.86791	4.57006	5.5713	4.64904	4.49939	5.59774	4.13684	5.21647	4.65856	4.88103	4.10295	4.80714	4.39218	4.6505	3.84252	5.01081	6.32351	5.87965	5.71216	5.56994	6.33871	4.53844	4.15745	4.53006	4.20747	4.28274	4.1681	5.2835	4.60891	4.02779	4.08418	4.47116	4.17066	4.48264	5.00093	4.52773
3397	8126705	---	5.49245	5.77811	5.23623	5.28273	5.66039	4.19539	4.19661	4.19337	4.37457	4.26588	3.9883	4.39091	4.48102	4.43334	3.87369	3.99387	4.36574	4.56293	4.08941	4.95055	6.14757	5.66073	6.21517	6.02288	5.79249	4.28295	4.50767	4.58467	4.02408	4.5719	4.08415	4.50654	4.62886	3.86493	3.97252	4.32866	4.28891	3.95021	4.24055	3.77355
3398	8035494	FKBP8	7.02131	6.40284	6.62072	6.77414	6.90652	8.02372	8.35128	7.98714	8.32699	8.09996	8.18071	7.44068	7.47463	8.31775	8.12386	7.86632	8.26074	7.76151	8.26634	8.26013	6.78511	5.78947	6.582	7.4636	6.90731	7.75696	7.80419	7.33256	8.17105	7.93859	8.4314	7.98124	7.22646	8.43875	8.39697	8.94527	8.21852	7.20655	8.36194	8.08644
3399	8006477	ZNF830	6.59453	7.02322	6.99407	7.39226	7.11847	6.30982	5.86268	6.07067	6.03226	6.29273	5.38978	5.37429	6.25844	5.328	5.80704	5.97375	5.30436	6.07201	4.90874	6.17234	5.95546	6.42825	5.83966	5.74665	6.52556	5.25685	5.08731	5.06438	5.27886	5.25392	5.16944	4.96147	5.41117	4.78557	5.44856	4.53822	5.07835	5.70588	5.62005	4.63341
3400	8115524	CLINT1	8.53882	8.88534	8.71514	8.41716	8.74034	7.92459	7.90113	7.36808	7.78371	8.25348	7.5231	7.91058	7.94518	8.02973	8.12018	7.2734	7.75182	7.58332	6.76261	7.91708	8.56674	8.51969	8.58291	8.50629	8.66484	7.69745	7.35368	7.32494	7.24113	7.43245	6.82115	7.15497	7.23613	6.95678	7.0601	7.0456	7.22148	5.42261	7.51509	7.60367
3401	8112139	IL6ST	8.59296	8.20365	7.81057	7.98754	7.96594	7.90999	7.58652	7.29277	7.49393	7.85188	7.69389	6.27897	7.10386	6.95867	7.43766	7.54294	7.47039	7.10535	6.58652	7.07841	9.00047	8.43482	8.59721	8.55144	8.31127	8.54383	7.72748	7.91135	7.43006	7.38587	8.26325	7.38929	7.7804	7.34347	6.92056	7.52677	7.07517	5.25225	7.35746	7.12009
3407	7919564	---	6.17169	6.35534	6.06547	6.592	6.3341	7.41369	6.8903	6.86115	6.93001	6.84333	7.54292	7.6976	6.59084	7.39856	7.54832	7.04227	7.21525	7.42964	7.80085	7.30332	6.00462	5.2457	6.56662	6.57088	5.17553	6.86414	6.71027	6.57833	6.81771	7.34619	7.13255	7.37787	7.28588	7.07363	7.04169	7.78117	7.24815	9.01033	7.34858	7.85374
3408	8112388	TRIM23	6.09202	5.80411	5.71963	6.2857	6.25951	5.23149	5.00911	4.77598	5.28196	5.0182	4.65828	4.36823	4.76589	5.12052	4.76479	4.92505	4.63062	4.65695	5.1019	4.73748	6.91148	6.60292	6.70595	7.02332	6.80606	5.09948	5.14401	4.9691	5.36334	5.20763	4.74738	5.06264	5.03961	5.09216	5.1645	5.03008	4.9849	4.86027	5.37545	5.08628
3412	8169792	SH2D1A	5.30236	5.75191	5.80287	5.37957	6.38605	5.56206	4.39461	4.3312	4.78897	5.08632	4.06564	5.31856	4.74278	4.52518	5.16665	4.30598	5.24682	4.06553	4.11386	4.53452	6.18922	6.1451	5.96333	5.39134	6.17758	4.38433	4.32807	5.3089	3.90327	4.33708	4.16655	4.67753	4.78567	4.40779	4.42772	4.10687	4.69872	4.34081	4.20561	4.52885
3414	8138007	---	4.90636	5.05146	5.89657	5.1669	5.6891	5.84644	6.33541	5.87898	5.75667	6.06194	6.58563	6.82315	5.95179	5.88457	6.21762	5.53136	6.03021	6.07833	5.86294	6.10238	5.29559	3.76657	5.17315	5.82979	4.02082	5.91134	5.68555	5.81961	5.98307	5.33216	5.99682	5.77704	6.0039	5.93163	5.7782	7.04241	6.13984	8.0096	5.77515	5.84035
3417	7985166	IREB2	7.13963	7.56533	7.58676	7.42626	7.73245	6.45828	6.50559	6.59642	6.40432	6.74147	5.78837	6.61798	5.4988	6.23762	6.3203	5.57626	6.31478	5.55474	6.28384	6.3916	7.4315	7.62468	7.61804	7.03781	7.0446	6.57884	6.93141	6.77748	6.69606	5.98352	5.59587	6.00615	6.01794	5.6757	6.24523	5.39572	5.94376	5.2237	6.21036	5.63297
3418	8005204	CCDC144A	4.29741	4.97316	4.47843	4.83354	6.20351	3.53254	3.92039	3.75039	4.48548	4.973	3.68723	3.75763	3.8121	4.37193	4.3956	3.38678	4.08477	3.77069	3.90607	4.50911	4.22013	5.47168	4.30817	5.26999	6.09573	3.52785	3.922	3.73841	3.79122	3.70922	3.41788	3.49307	3.75851	3.7161	3.58345	3.30377	3.57448	4.02986	4.62131	3.82006
3422	7951422	KIAA1826	5.81498	5.859	5.8285	5.84913	6.03263	4.75693	4.8792	4.90233	5.26685	5.01477	4.66406	4.96302	5.22429	4.83193	4.41148	4.44934	4.90812	4.53517	4.72114	4.31508	6.16866	5.58047	5.48905	5.5499	6.15581	4.29269	3.94106	3.97497	4.16828	4.0914	3.72382	4.0904	4.47844	4.42824	3.9164	4.37647	3.9241	5.07274	4.49074	4.09265
3423	8046213	UBR3	6.9069	6.53791	6.87248	6.41866	6.49311	5.98946	6.06617	4.94793	6.16242	5.69934	5.74633	4.92937	5.22919	5.53737	5.71724	5.26854	5.2889	5.19848	5.49388	5.9467	7.31944	6.89376	7.07217	6.97127	7.22972	6.02201	5.32993	5.71661	5.78585	5.6304	5.30691	5.62924	5.80003	5.5943	5.45835	4.76077	5.35865	4.74276	6.58938	5.43406
3425	8020323	RNMT	5.11898	5.00823	5.52867	4.91073	5.1317	4.18218	3.92017	4.10129	3.97484	4.40792	3.9285	3.56222	4.16549	3.86071	3.93716	3.78889	3.91142	3.72295	3.8955	3.78115	6.30839	5.61922	5.46582	5.67877	5.80464	4.0865	4.0772	3.99831	3.9428	3.84285	3.94766	4.0333	3.97218	3.86715	3.75273	3.97016	3.93635	4.26767	4.13673	4.10063
3429	8096538	RAP1GDS1	6.96733	6.97235	6.73378	6.05043	6.82491	6.19002	5.51207	5.78294	5.49252	6.26067	6.26397	5.68357	5.22363	5.77217	6.46823	4.97362	5.89698	5.76844	5.10857	5.3775	7.72521	7.0765	7.48372	6.84653	6.90084	6.57935	6.02348	5.85911	5.58801	5.92973	5.14703	5.76791	5.89923	5.34835	4.5785	5.79567	5.72895	5.68889	5.61113	5.87801
3431	7892719	---	8.42466	8.0615	8.02978	8.93844	8.71105	9.2148	8.80412	8.64326	8.91946	9.24225	9.22881	9.21157	8.20084	9.07757	8.98712	9.27786	9.53646	9.64301	9.48591	9.29112	8.1382	7.00075	7.90457	7.72384	6.82091	9.28472	8.09389	8.71509	8.77705	7.0802	9.0394	8.7525	9.19678	9.2735	8.46518	9.14242	9.15073	9.14139	8.01724	9.00793
3435	8081537	TRAT1	7.38961	7.64179	7.14159	6.5695	7.12438	6.7582	6.64506	6.92221	6.67977	6.43326	6.61631	6.70916	6.42757	6.04415	6.43943	6.33641	6.19925	5.7427	5.73885	6.44119	7.99777	8.36196	7.91747	7.55965	7.43565	6.60907	6.34626	6.17888	5.47274	6.46605	5.91092	6.18909	5.84754	5.68653	6.15543	5.65829	5.81309	6.15106	5.89856	6.08957
3436	7936614	EIF3A	9.60777	9.33514	9.52534	9.46448	9.80125	8.71711	8.5008	8.38992	8.68753	8.89926	8.42122	8.10351	7.70885	8.55234	9.19086	8.59949	8.16407	8.51609	8.39232	8.44025	9.31175	9.204	9.16277	8.74131	9.33675	8.00672	7.75248	8.04063	7.4086	7.98084	7.8917	8.04991	8.41301	7.36572	7.76677	7.74134	6.87953	7.87962	7.95357	7.5784
3437	7896324	---	7.13629	6.97506	7.17205	6.15306	7.15815	6.15017	5.58653	5.56561	4.80071	5.61006	4.98892	6.10188	5.53283	4.45573	6.14142	5.64719	5.75949	6.0189	5.55408	5.10911	7.29181	6.74897	6.56472	5.90519	5.50526	5.06353	6.12907	5.99964	5.74457	5.73451	5.68132	5.57393	6.68703	5.62264	5.9284	6.03929	6.03718	7.35577	5.18719	6.29132
3440	7894513	---	10.0758	9.66758	9.49997	9.61003	9.55959	11.1309	11.1415	11.6725	10.9104	10.8573	10.706	10.4839	11.7265	11.2417	11.1195	11.214	10.97	11.5061	10.4714	11.0449	9.89966	10.371	9.83123	9.76168	10.2835	11.299	11.3526	11.3768	10.4085	11.2053	11.2432	11.2305	11.1724	11.244	11.0215	11.0461	11.5093	9.32747	10.7725	12.026
3441	8109697	CCNG1	6.38159	6.61125	5.82446	6.35126	6.44054	5.73809	6.03001	5.78643	6.2976	6.32891	5.58943	5.81626	5.39318	5.2017	5.06821	4.38838	5.319	4.85158	4.61183	5.54478	7.69301	6.95309	7.13401	7.1771	6.93002	6.54859	5.86112	6.11759	6.02005	6.10071	5.82279	5.66024	5.39403	5.22549	5.65108	5.91899	5.37023	5.80394	5.488	5.94853
3442	8052845	TIA1	8.95455	9.2141	9.0327	8.87716	9.30615	8.12913	8.11593	8.16848	8.30662	8.50133	7.9707	8.09902	8.0227	8.24056	7.98839	7.92478	8.50557	8.32657	7.58818	8.09584	9.83606	9.79911	9.84377	9.27326	9.96818	8.67042	8.73	8.69322	8.65785	8.67506	7.65145	8.08424	8.30754	7.89876	7.92417	7.47061	8.01981	6.81085	7.95223	7.92232
3444	8115022	CSNK1A1	8.73664	8.67602	8.4919	8.64963	8.73596	8.20206	8.2134	7.90913	8.43301	8.04053	7.60472	7.63862	7.60833	7.94592	8.16397	7.56301	7.40566	7.51983	7.47022	8.03618	9.11854	9.45681	9.56174	9.60651	9.32858	8.95022	8.38216	8.78943	8.43514	7.68136	7.77776	8.10597	8.48737	7.99814	8.0024	7.80429	8.13817	5.94245	7.72245	8.1099
3445	8119993	HSP90AB1	9.19249	8.77967	9.21953	8.91472	9.26823	7.97541	7.99256	8.00875	8.14665	8.15827	8.24546	8.02443	7.97399	8.07671	7.61771	7.69362	7.99922	8.05761	7.21394	8.01083	9.09598	8.60037	8.69287	8.67812	8.55405	8.17734	7.57224	7.92579	7.34816	7.82921	7.86775	8.00962	8.27655	7.33699	6.7413	7.73841	7.74331	5.48573	8.28462	7.71389
3446	8088526	THOC7	7.86269	7.54685	6.517	6.70611	7.13382	6.96267	7.4317	6.86529	7.33419	7.36207	6.3686	4.84432	6.88192	6.78949	6.08709	5.67725	6.37459	5.85725	5.23638	7.08967	8.07833	7.43872	7.76792	7.24594	7.48031	6.68871	6.42465	6.67662	6.27214	6.66955	6.65173	7.3291	6.43039	6.15088	7.00393	6.63176	6.27218	5.53289	6.69888	6.70647
3447	7953564	C12orf57	5.27691	4.18107	4.98136	4.83727	4.99766	5.90367	6.18887	6.19373	5.90996	5.53162	5.98564	6.3847	5.65487	6.22827	5.88858	5.7282	5.91287	5.61513	5.18434	6.27931	5.91629	4.93767	5.24017	5.50476	5.58492	7.08571	6.36864	6.48815	5.53679	6.21321	7.23914	6.72845	6.01498	6.81767	6.4169	7.24093	6.49189	4.84635	6.14989	6.72031
3449	8022767	KIAA1012	5.96981	6.54067	6.47867	6.65246	6.66281	5.40931	5.42497	5.08455	6.10927	5.54228	5.08977	5.19189	4.92658	4.99221	5.23268	4.7797	5.12147	4.716	5.03866	4.9533	7.15183	6.45761	6.61857	7.05898	6.81282	5.86121	5.66752	5.64731	5.74408	5.64035	5.39155	5.43298	5.23556	5.11489	5.39302	4.99102	4.82714	4.47914	5.51332	5.53634
3454	8113591	PGGT1B	8.23696	8.21967	8.22099	8.00224	8.05471	7.43947	8.29058	7.36286	8.23072	8.20557	7.64653	8.15101	8.16021	7.74459	7.99958	7.35014	7.50333	7.62386	7.27437	7.93837	8.35014	8.51106	8.60044	8.09912	8.27222	7.89385	7.06962	7.22982	7.57972	7.49353	7.16614	7.63301	7.50842	7.17841	7.16366	6.95713	6.9546	4.48112	7.1128	7.16808
3455	7895671	---	3.60328	4.57173	4.30027	4.66709	4.48955	3.37396	3.47815	3.67713	4.32155	3.55624	3.3722	3.99005	3.31482	3.5877	3.26517	3.31652	4.01584	3.34253	3.25494	3.36568	6.45223	4.50853	4.42301	4.76457	5.03855	5.12579	3.40132	5.11583	3.33678	3.78072	4.16271	3.63903	3.81037	4.09081	3.59666	3.8817	3.13232	3.55624	3.47291	3.43832
3456	7970842	---	4.12259	5.52743	5.2344	5.51427	5.35096	6.15685	6.77497	5.68367	6.27479	6.78851	7.34668	6.84822	5.62091	6.46522	6.67015	6.49073	6.68118	6.5341	7.20463	6.38724	5.51634	4.49731	5.45097	6.09434	5.25628	6.29454	6.1296	5.92955	6.4766	6.13551	6.14029	6.19692	6.62724	6.59932	6.31012	6.85912	6.64233	7.28336	6.25383	6.6351
3459	8142307	PNPLA8	5.40452	4.83961	5.75834	5.74214	5.43586	4.7417	4.28761	4.33679	5.16444	4.9321	4.13603	4.40137	4.13933	4.61657	4.27507	3.89488	4.35312	3.95666	4.18993	4.37515	6.28644	6.17591	6.06097	6.22815	5.57989	4.87417	4.35344	4.67781	4.373	4.21595	4.26052	4.20135	4.15538	4.4852	4.37215	3.83614	4.26365	4.15397	4.30572	4.34511
3461	7918467	C1orf103	5.35459	5.81791	5.69981	5.89692	6.34356	4.52964	4.5721	4.71773	5.30635	5.11652	4.91498	4.46469	4.91796	5.34176	4.4868	4.70589	4.02567	4.39872	4.5267	4.48907	6.56654	6.26442	6.18894	6.50118	6.44435	4.82644	4.65376	4.75426	4.56139	4.71796	4.40903	4.43625	4.58561	4.7452	4.76211	4.38426	4.65629	4.62326	4.81202	4.77848
3463	8136179	---	4.43219	4.94337	4.43113	5.19068	4.71614	3.92582	3.87648	3.82491	3.92059	3.81908	4.17972	3.9318	4.08048	4.51875	3.74147	4.01615	3.63803	4.90797	4.16555	3.99148	6.08527	6.33497	5.83749	5.80745	5.45877	5.75656	4.45223	4.27012	4.2328	3.7484	4.81914	4.26684	4.04735	4.44158	4.21568	4.43899	4.10083	3.88686	4.33018	4.5798
3464	7961865	KRAS	6.98624	6.83223	6.89536	7.37825	7.125	6.5956	6.08758	6.74906	7.04115	6.7245	5.46317	6.705	5.47882	6.31215	6.37766	5.71884	5.79072	5.56363	5.66922	6.12041	7.36104	7.8049	7.39864	7.42437	7.5366	7.21824	6.40961	6.49858	6.60614	6.50868	6.21479	6.41538	6.05345	5.81546	5.99702	5.26983	5.84029	4.73353	6.53502	6.29642
3467	8045587	ACVR2A	5.50148	5.35304	5.68499	4.92537	5.74476	5.30485	4.19218	4.16263	4.33987	4.73052	4.18279	3.53151	4.4747	4.49405	4.59881	4.13772	4.21559	4.61679	4.46725	4.34638	6.50711	5.75575	6.57187	6.29344	5.8511	5.07232	5.04504	5.57789	4.63908	5.02205	4.62934	4.69084	4.64573	4.66979	4.20038	4.39062	4.30127	4.5238	4.73579	4.74467
3468	8099649	DHX15	8.63934	8.82745	8.58032	8.29477	8.72268	7.5707	7.47435	7.23594	7.69234	7.90104	7.23727	7.89496	7.48152	7.5896	7.44876	6.91112	7.36183	6.75854	6.87122	7.67555	8.82612	8.71592	8.6609	8.41669	8.64814	7.29944	7.24116	6.72458	7.12278	6.94016	6.697	7.04729	6.91862	6.80752	6.85559	7.03359	7.51928	6.98552	7.68315	6.80867
3471	8166826	USP9X	8.1205	8.12113	8.42096	8.25746	8.12931	7.15973	7.31543	7.27163	7.74094	7.59375	7.31494	7.11099	6.79215	6.98824	7.4281	7.03087	6.9981	6.84386	7.23064	7.16777	8.62726	8.41485	8.86109	8.79032	8.46933	7.80614	7.6681	7.68836	7.97074	7.6168	7.41588	7.54319	7.3248	7.65636	7.49374	7.05793	7.17826	4.89878	7.91192	7.61777
3472	7895324	---	9.80793	8.95165	8.65718	8.88952	9.25812	10.7355	10.8183	10.7745	10.5705	10.6493	10.9578	10.61	10.9377	10.963	10.6745	10.3631	10.8558	11.133	10.0082	11.1045	9.81213	9.09756	9.75357	9.17713	9.82211	10.7526	10.568	10.8376	9.64982	10.0251	10.5747	10.5695	10.9388	10.6972	10.0593	10.5684	10.4962	11.2499	11.0426	10.6519
3476	8127943	SNX14	6.03676	6.01314	5.70624	5.60003	6.31199	4.62281	4.65098	4.68035	4.67422	4.65975	4.47002	4.85728	4.44791	5.05049	4.64244	4.54131	4.44398	4.53397	4.42803	4.46889	6.42739	6.53082	6.12179	6.6257	6.51743	4.91474	5.05126	5.2603	4.97526	5.18477	4.58537	5.09422	4.66256	4.61744	4.64912	4.45772	4.79329	4.82635	4.55282	4.78643
3480	7984112	RAB8B	8.94182	9.10093	9.285	9.33237	9.08261	9.17409	9.24304	9.26113	9.63689	9.22546	8.9946	9.22699	9.05762	9.06338	9.12127	8.45025	8.83429	8.63017	8.13303	8.87025	9.20424	9.30073	9.4352	9.28743	9.65406	8.38295	8.23446	8.53085	8.45742	8.37743	7.7731	8.12297	8.27219	8.15539	7.91087	7.6041	7.88335	6.01695	8.52484	8.2088
3481	8090133	CCDC14	4.9295	5.30483	5.01077	5.23557	5.82205	4.70284	4.59099	4.15127	4.1715	4.58824	4.07587	4.30135	4.05218	5.15795	4.54981	4.23368	4.43577	3.98158	4.30936	4.25408	6.4132	6.48834	6.22043	5.75075	6.02291	4.63447	4.50181	4.48328	4.21575	4.64422	4.01292	4.64203	4.5905	4.04287	4.25578	4.05621	3.92265	4.90086	4.46847	4.55669
3484	7976307	GOLGA5	6.50733	7.01586	6.22905	6.25038	6.3412	5.63739	6.07109	5.45649	6.25114	5.72206	5.69069	5.36085	5.44583	5.43115	5.70327	5.61059	5.49641	5.55977	5.10343	5.67826	6.51584	6.43374	6.64045	6.19304	6.63987	5.10762	5.38832	4.84025	5.25504	5.32387	4.72756	4.83431	4.85529	4.72879	4.29921	4.45744	4.56681	4.70126	5.70298	4.58857
3489	8052204	RTN4	8.13218	8.05487	8.38506	8.39888	8.09353	7.04807	7.34312	7.28135	7.28266	7.42446	6.68808	6.74148	6.62432	7.01977	6.87627	6.37348	6.53282	6.54154	6.55644	6.84316	8.64467	8.47541	8.3608	8.16229	8.24002	7.29724	6.94046	7.01505	7.06516	6.91477	6.51425	6.74436	7.05544	6.56486	6.44352	6.78698	6.36273	7.47407	6.90035	6.49475
3497	7895872	---	8.07702	8.31478	7.59406	8.21717	8.35525	8.80726	8.29172	8.50818	9.02277	9.09428	9.55911	8.40728	8.07706	9.05718	8.79682	8.97786	9.4095	9.13755	9.68455	9.04705	7.31728	6.86174	8.16888	8.38662	6.88727	9.19035	8.40852	8.45869	8.30049	7.5487	9.30275	8.18102	9.0627	9.08987	7.69794	9.10922	8.85529	8.83404	8.52268	9.63551
3499	7895519	---	6.44157	6.14794	6.96971	6.97938	5.50564	7.70244	6.77361	6.05595	6.77116	7.14073	7.3687	6.89821	7.84243	7.60563	6.75843	7.15699	6.73075	7.32808	6.81019	6.67818	5.80448	6.43168	5.3138	4.90529	6.20319	7.1784	6.75408	6.79052	6.7028	7.88812	7.58896	7.73158	6.99019	7.98143	7.31982	6.92599	7.1711	7.06332	7.44242	7.41384
3502	8032815	UBXN6	7.68339	7.27931	7.18312	7.04479	7.49177	8.7237	9.25865	8.9702	8.74399	8.78338	8.34384	8.59649	8.06022	8.76302	8.57684	8.89816	8.68856	7.9841	8.26018	8.84264	6.99756	6.3215	7.34038	7.50075	7.62449	7.93009	7.9657	7.857	8.61095	8.76954	8.7391	8.51062	7.93594	8.42806	8.81956	8.82186	8.42924	6.97692	8.01915	8.74441
3503	7894977	---	9.93811	9.21685	9.14583	8.57507	9.83281	10.9994	10.8414	11.0717	10.7475	10.7805	10.4793	11.0658	10.8253	10.2481	10.2008	10.805	10.8252	10.2026	9.88397	10.6686	9.97119	9.70925	9.5021	10.276	9.88067	10.7535	10.5662	10.7784	10.8763	10.6783	11.2841	11.2617	10.6537	11.217	11.2755	11.5954	11.6479	9.66054	11.0871	10.9697
3504	8077353	TRNT1	5.81912	5.4335	4.97725	5.07482	5.9519	4.50983	4.4622	4.54067	4.71112	4.58111	4.40153	4.31876	4.80173	4.6995	4.33505	4.49722	4.16896	3.92438	4.29166	4.5614	6.77858	6.67228	6.14908	6.07565	5.89799	4.95541	4.97994	4.72315	4.93046	5.06886	4.29741	4.88675	4.42736	4.57835	4.33735	4.61824	4.3901	4.30832	5.1296	4.24221
3511	7931081	PLEKHA1	7.48271	6.81896	6.71799	6.65614	7.40933	7.2131	6.29093	6.13323	6.53949	6.52087	6.5197	5.96506	5.84602	6.60621	6.36113	6.60937	5.88042	5.97067	5.66038	6.16621	7.95073	7.82674	7.50326	7.20591	7.46194	7.30658	6.54742	6.87109	6.11371	6.97025	6.16729	6.00469	6.17189	5.90635	5.92633	5.83704	6.26641	4.48147	5.67189	6.31287
3513	8129590	STX7	9.31508	9.27831	9.49602	9.69842	9.38453	9.02755	8.98291	9.13417	9.26334	8.99389	8.90516	8.87578	8.83999	8.68989	8.62071	8.68874	8.74533	8.48502	8.65391	8.29494	9.97277	9.92747	9.90593	9.93794	9.51388	9.27543	9.01139	9.17111	8.90162	8.52526	8.50587	8.56926	8.8078	9.05653	8.62277	8.77603	8.0618	5.72375	9.13728	8.8993
3514	8106280	HMGCR	6.48405	6.76822	6.90692	6.92325	6.57538	5.46686	5.41335	5.97876	6.63687	5.85191	5.45916	5.68	5.76852	6.15272	5.76559	5.56636	5.44771	5.73959	5.61036	5.41965	7.33274	7.29832	7.13668	7.34698	7.39402	6.52046	5.93787	5.70287	6.63044	6.21278	5.84861	5.5062	5.7023	5.85842	5.92164	5.80238	6.28831	4.03746	6.27198	5.90928
3516	8068361	SLC5A3	7.63365	6.95456	7.04165	6.73253	7.40003	6.98057	6.93614	6.33813	6.89174	6.05503	6.15477	6.10909	5.60666	7.31745	7.14045	6.24662	6.55661	6.73883	6.33227	6.19191	8.30421	8.2347	7.95747	7.90063	7.42863	7.79311	7.84825	7.54849	7.09779	6.9196	6.86644	6.78183	6.79331	6.67303	6.35618	6.22673	7.07656	5.1163	7.08377	7.05939
3519	8133914	DMTF1	8.95744	9.1108	9.1016	8.90962	9.13451	8.55431	8.2899	8.09001	8.26638	8.1941	7.74866	7.76809	7.56313	8.48907	8.05099	8.27919	8.23323	8.07112	7.98699	7.96814	9.63514	9.41824	9.39363	9.16499	9.01912	8.3422	7.99339	7.72736	8.12182	7.86415	7.19227	7.43662	8.06053	7.74044	7.50462	7.3357	7.4654	6.47944	7.5617	7.97796
3520	7936567	RAB11FIP2	6.92504	6.8677	6.91427	7.09193	6.84072	6.64142	5.82125	5.85278	6.30018	6.6217	6.38218	5.60505	5.93919	6.05511	6.04624	5.93023	6.87065	5.81246	5.88937	6.15414	8.12894	7.66316	7.65501	7.88211	7.77326	6.5554	5.93054	6.66815	6.24529	6.23759	5.57119	6.46426	6.28678	5.78906	5.64597	5.55748	5.67625	5.81018	6.33512	5.66817
3521	8091523	P2RY13	8.7924	9.3506	9.29413	9.56917	9.32733	8.37904	9.14193	8.63378	9.40492	8.5754	8.10967	8.61583	8.3201	8.50915	8.03261	7.67558	8.50468	8.10891	7.99282	8.77162	9.90752	10.0498	10.0451	10.2844	9.6619	8.99461	9.51222	9.61196	9.48505	8.98324	8.66574	9.08206	9.03769	9.37584	9.39082	8.44871	8.71063	6.98713	9.19157	9.11747
3522	8142120	NAMPT	11.4161	11.9118	11.9363	12.3832	11.8265	11.027	11.2294	11.188	12.0495	11.193	10.7946	10.7586	10.9202	10.8262	10.6827	10.1825	10.8305	10.8187	11.0343	10.7717	11.9237	12.0663	12.1389	12.7449	11.6477	10.832	10.8862	10.9583	11.3785	10.4414	9.9805	10.3483	10.7971	11.304	10.8464	9.99861	10.1369	10.0781	11.5401	10.1832
3526	7894878	---	8.40016	8.19637	8.32413	7.77744	8.11398	7.48241	5.80439	6.85798	7.0641	6.94245	7.09812	7.35185	7.33463	7.74592	6.95167	7.43239	8.08247	6.98232	5.84957	7.79441	7.44935	7.77203	8.13712	7.71669	8.2626	6.51306	6.63952	7.46201	6.49696	7.14944	6.25208	6.70594	6.86155	6.94331	6.94159	6.16354	6.76753	7.94611	8.15249	7.83148
3528	7923131	DENND1B	5.56715	6.32023	5.77485	5.51372	6.14292	5.10333	5.85466	5.41574	5.24121	5.56484	5.60568	4.05924	5.17401	5.70082	5.32578	5.25784	5.41687	5.21916	4.3529	5.7377	6.80469	6.89211	6.89595	6.54603	7.02932	5.41765	6.19232	5.04534	5.05436	5.79133	4.89445	5.4077	5.37981	5.14514	4.44977	4.6276	4.60586	5.18932	5.36663	5.12969
3537	7925525	CEP170	5.27151	5.34349	5.09279	5.64919	5.06036	4.03582	4.4036	5.72617	4.72579	5.40688	4.53984	3.58168	4.60618	4.38108	4.68468	4.25151	4.68894	3.75473	4.93926	4.57928	6.67612	5.29095	4.60401	6.41788	6.51086	5.06437	4.36932	4.54671	4.72751	4.79679	4.31231	4.38248	4.51896	5.20878	4.54865	4.41907	4.51552	3.57817	4.77607	4.91097
3546	8069553	NRIP1	5.16008	5.8582	5.55561	5.4481	5.98433	4.55484	4.6072	4.43681	4.4354	4.57366	4.22892	4.1845	4.66806	4.58967	4.27257	4.48754	4.27607	4.59075	4.02667	4.82588	6.25278	6.62856	6.56454	5.93751	6.06498	5.23919	4.59607	5.07714	4.75662	4.6338	4.33615	4.86502	5.00428	4.56983	4.25989	4.53431	4.76004	4.29451	4.37474	4.54284
3552	8057700	ORMDL1	7.35644	7.25545	6.77521	6.3326	7.27915	6.08978	5.87011	6.02055	6.1524	6.20866	5.694	5.73364	5.97776	5.78221	5.95148	6.39031	6.14114	6.18656	6.34718	5.72093	7.8413	8.15405	7.66947	7.65409	7.84333	7.16292	6.98297	6.97353	6.52917	6.73325	6.1653	6.61816	6.0064	6.35883	6.12764	5.96442	6.29684	5.572	5.63957	6.3946
3556	8131944	NFE2L3	6.06131	6.15782	6.13058	5.66193	6.37791	5.13548	4.79441	4.79501	5.16355	4.6434	4.91511	5.48686	4.68505	4.81279	5.36709	4.09178	4.20347	5.28044	4.70775	4.47177	6.38223	6.6928	6.48592	6.32309	6.29391	5.79069	5.21611	4.67619	5.04076	4.9454	4.98125	4.62435	4.86807	6.23481	4.72262	4.97117	4.9257	4.78133	5.22777	5.29064
3557	8021924	THOC1	6.22056	4.84825	5.32608	5.10731	5.70622	4.07407	4.11788	4.53534	4.42511	4.602	4.02382	4.31639	4.50432	4.29813	4.12177	4.1434	4.45251	3.91124	4.29279	4.33206	6.08727	5.76296	5.86063	5.03528	5.62846	4.04088	4.263	4.10088	3.78193	4.3541	4.15299	3.98782	3.84577	4.02623	3.65922	3.8336	4.08768	3.88396	3.95256	4.06677
3559	7951752	USP28	7.1952	6.77453	6.40191	6.53544	7.60864	6.35742	5.58563	5.97714	5.00839	6.52611	5.91997	5.63342	5.47057	6.57586	6.08645	6.34769	5.9962	5.45548	4.93528	5.90244	7.40733	7.0046	6.69423	6.85566	7.21465	6.51839	6.07429	6.3608	6.13434	6.85121	5.34771	6.18287	5.76165	5.03123	4.99853	6.31919	6.14865	5.14793	5.38648	6.28195
3565	8147156	WWP1	8.22553	7.67303	7.74812	7.2387	7.77708	6.6924	6.34739	6.73754	6.61702	6.37593	6.18359	6.52864	6.69259	6.2419	5.89173	6.83972	6.50646	6.40234	6.36336	5.74883	7.94611	7.56197	7.65761	7.14313	7.52626	6.70431	7.24413	6.99685	6.26825	6.88951	6.45685	6.14512	6.32306	5.92804	6.04276	5.18878	6.19001	5.65896	6.43352	6.14112
3566	7895217	---	5.56542	4.57988	5.62299	4.29956	4.60496	5.21409	5.47047	5.81427	5.85319	6.34072	5.60879	5.57848	5.86514	6.51626	5.6729	5.82943	5.38927	5.63539	5.38364	5.95554	3.58313	5.40573	4.20621	4.35971	5.29967	4.70607	5.47108	5.36395	5.51552	6.33461	5.74167	5.42471	5.6997	6.9024	4.41456	6.09074	6.21627	5.85327	6.20421	5.88205
3567	8116910	HIVEP1	6.80145	6.27096	6.12318	6.7039	5.80914	4.95262	5.66709	5.2689	5.82888	5.42471	5.09329	5.13294	5.39749	5.3157	5.02881	4.98345	5.55312	4.94158	5.23951	4.938	6.70178	6.68697	6.97056	6.99798	6.8576	5.54053	5.64076	5.24846	5.6419	5.23181	5.34532	5.20012	4.94398	5.21542	5.54554	5.37489	5.31814	3.95103	6.08553	5.0636
3570	7929168	TNKS2	7.85576	7.93568	7.85392	7.96623	7.83546	6.89524	7.21214	6.96853	7.44082	7.52644	6.54613	5.27588	6.57703	7.08153	6.88188	6.64521	6.72951	6.91403	5.92765	6.87043	8.20484	7.93076	8.2474	8.37771	7.93118	7.5934	7.18609	7.15266	6.93795	6.93762	6.5501	7.47422	6.83453	6.66176	7.00904	6.18342	6.80989	5.90193	7.0938	6.46479
3571	8089062	CLDND1	8.43599	8.38518	8.59236	8.6682	8.77666	8.45742	8.73298	8.86055	8.67466	8.35645	8.32601	7.7938	8.02911	8.19169	8.27753	7.85942	8.31732	8.39807	6.97612	8.31988	9.22294	9.03999	9.33324	8.92416	9.17024	8.98602	8.30858	8.69829	8.52538	8.57105	8.38321	8.40466	8.36525	8.15147	8.23762	8.14966	8.02696	5.01644	8.39515	8.5015
3572	8066009	RBM39	9.9797	10.2609	10.0378	10.1582	10.318	9.3777	8.94669	9.00454	9.32023	9.2801	9.29215	9.27461	9.08764	9.13697	9.17246	9.19402	9.45317	9.23419	8.96077	9.08352	9.89214	9.79356	9.73146	9.59527	9.74141	8.88372	8.57715	8.05801	8.65026	8.42187	8.10376	8.58721	8.69947	8.49635	8.3337	7.75731	8.12383	7.55927	9.18488	8.18845
3582	7975068	ZBTB1	6.67433	6.25335	6.37012	6.20787	6.09296	5.28349	5.24674	4.97955	5.39565	5.2233	4.92073	4.40627	4.93058	4.6788	4.69493	4.84332	5.10968	4.51909	4.83714	4.97629	6.65963	6.34431	6.24425	6.68133	6.55274	5.03693	5.46822	4.8635	4.78814	5.09402	4.71586	4.87056	4.80682	4.9228	4.69514	4.73777	4.81299	5.51335	5.2841	4.81284
3585	7975224	EIF2S1	7.76469	8.11481	8.08353	8.00579	8.30384	7.55309	7.34391	7.24713	7.19074	7.59748	7.76814	6.94005	7.08243	7.21082	7.19966	7.26074	6.91029	7.03689	6.56134	7.1969	7.94678	8.01732	7.62122	7.42045	7.93304	6.98258	6.24036	6.72225	6.75837	6.31557	6.42418	6.28598	6.50073	6.36903	5.40949	5.91345	6.24156	6.15754	6.63007	6.86785
3591	7965022	KRR1	7.03359	6.51731	6.58487	6.66542	6.65543	5.71968	5.57339	5.50204	5.89516	5.85079	5.62915	5.58925	5.48034	5.66434	5.61692	5.32076	5.40583	5.43704	5.79663	5.53837	7.87482	6.97901	7.35729	7.70963	7.41519	6.03069	6.17315	6.00228	5.8277	5.76603	5.35301	5.39276	5.57803	5.81776	5.49993	5.35432	5.60238	6.09706	6.25881	5.92336
3594	7893815	---	12.0026	11.9146	11.8947	12.1707	12.2301	11.4509	11.8786	11.7854	12.0186	12.0847	11.4474	11.7298	11.421	11.4893	11.4244	10.7162	11.3085	11.3882	10.7881	11.5047	12.0435	11.8923	12.0357	12.6683	11.8293	11.6508	11.4459	11.7953	11.5305	11.209	11.3179	11.1801	11.4433	11.362	11.2474	11.1839	11.1014	8.07288	11.3394	11.0361
3596	8058052	HSPD1	7.78967	7.6672	7.82929	7.65492	7.64695	7.56726	7.6399	7.02642	7.28885	7.25762	6.93539	6.60772	6.8411	6.8316	6.94579	6.15744	6.29093	7.07067	6.90892	6.8469	7.63498	7.93282	7.11869	7.46575	7.73879	6.15211	6.12524	6.73879	6.25372	6.53836	6.30923	5.92845	6.8161	5.85955	5.58346	5.88979	6.79485	5.61956	6.9212	5.58965
3597	8046975	WDR75	5.70635	5.95303	5.92383	5.45397	6.47971	5.32435	4.70367	4.66412	4.70667	5.31488	4.81021	4.45179	4.97125	4.54538	4.91652	4.44171	4.917	4.89267	4.44329	4.99106	6.76592	6.594	6.42377	5.67713	6.18429	5.51008	5.07384	5.7356	4.45934	4.86096	4.66023	4.66999	4.99238	4.42683	4.03968	4.47201	4.52158	4.73258	4.75359	4.87521
3600	7896528	---	8.66053	8.81903	9.16709	8.54118	8.79165	8.5349	8.51981	8.37354	8.4133	8.10438	7.02852	7.42226	7.38737	8.27004	8.86786	8.30021	8.18549	9.07331	7.37524	8.59938	8.62364	8.83127	9.20467	8.32417	8.73413	7.97063	8.25035	7.76639	7.46761	8.08649	7.16048	8.22389	8.50506	7.12237	6.34708	8.05953	7.36497	6.91891	7.31477	7.75983
3607	8156945	RNF20	7.85583	7.98871	8.16035	8.00485	8.04893	7.06332	7.01473	7.38685	7.10484	7.14418	6.92828	7.60565	7.25098	7.01506	7.28537	7.24916	7.39372	6.97719	7.03738	7.24868	7.43207	7.12895	7.33478	7.55452	7.56839	5.98011	6.23575	5.99433	6.69815	6.02246	5.7365	6.11086	6.76597	5.7573	6.18797	5.77676	6.28502	6.30921	6.94241	6.18014
3614	7905099	VPS45	6.21233	6.38253	6.36441	6.00575	6.63472	5.15079	5.82951	5.49733	5.46962	6.05614	5.06277	4.74488	4.98352	5.48751	5.04901	5.11177	5.40899	5.36158	4.66095	5.74054	6.34321	7.21802	6.46622	6.51777	6.64326	5.57404	5.14615	5.27906	4.63248	5.02245	4.63155	4.87985	5.29016	5.08797	4.97531	4.81482	4.45081	4.84673	6.04831	5.13768
3618	7961279	TAS2R14	5.10133	4.53263	5.18391	4.22571	4.93184	3.95494	4.17636	4.31611	3.49166	3.80043	4.00654	5.89563	3.91005	4.06467	4.24015	3.72731	3.68083	4.10386	3.77062	3.85235	6.36932	4.90094	5.59774	4.91689	5.64537	4.46896	4.63794	3.90331	4.24893	4.28861	3.72187	3.64517	4.25378	3.69511	3.78111	4.04434	3.80947	3.52477	4.43611	3.75561
3625	8099410	BOD1L	9.18872	9.09994	8.9166	9.19496	8.81724	8.28916	7.89552	8.14492	8.82209	8.1159	7.79146	7.71649	8.09324	7.745	7.69662	7.94262	7.50783	8.04126	7.61777	7.97025	9.08806	8.91989	8.83115	9.0964	8.7637	7.53096	7.54005	7.51612	7.91606	6.9784	6.75619	7.37039	7.77466	7.93769	7.58012	6.94432	7.07049	8.15097	8.76933	7.28056
3628	7901852	---	5.78068	6.21892	6.72605	6.49142	6.33079	5.5527	4.80871	6.03138	5.31557	5.42532	4.46189	4.18363	4.67999	4.82339	5.05863	4.40756	4.75044	5.35925	4.3446	4.42384	5.21246	5.46395	5.69214	5.51337	4.47889	4.56251	4.7767	4.88774	4.64376	5.00502	4.09067	4.19582	4.12015	4.51394	4.69527	4.55893	4.60665	4.48274	4.57887	4.52996
3634	8122464	UTRN	9.8692	9.86599	10.0288	9.50684	9.95542	9.28427	8.32816	8.55567	8.80886	9.2834	9.11292	8.58962	8.9471	9.25366	9.3685	9.33426	9.13275	9.28448	9.15294	9.20484	10.3362	10.1155	10.2601	9.93983	10.2354	9.04937	8.72441	8.49996	8.68431	8.67363	8.13888	8.48285	8.75616	8.28282	8.20338	8.11694	8.49603	7.54387	9.07307	8.36451
3636	7986769	UBE3A	6.16983	6.73994	6.09727	6.3371	6.54089	5.72444	5.07498	4.98221	5.38971	5.6991	5.6214	4.38618	5.26596	5.26516	5.58483	5.2038	5.44658	5.10893	4.82034	5.06074	7.1778	6.84788	7.28618	6.54515	6.90401	5.72471	6.06992	5.45583	5.26053	5.31934	5.30298	5.82178	5.29379	4.93793	4.9364	5.5702	5.37385	5.07494	6.00221	5.50154
3638	8021208	ME2	7.83408	7.86693	7.93533	7.68008	7.82905	6.86375	7.45122	7.11432	7.36271	7.5342	7.02112	7.01647	6.68537	7.06942	6.9027	6.11993	6.88637	6.25304	6.53308	6.8867	7.94659	8.22016	8.22544	7.91613	7.53636	7.35567	7.44745	7.34131	7.24258	6.85079	6.40994	7.08864	6.80145	6.93781	6.51081	6.3721	6.58384	4.51418	6.98518	6.85243
3641	8180263	---	8.83516	8.5514	8.77351	8.76325	8.81032	8.40433	8.27935	8.10996	8.55704	8.31051	7.78788	7.57153	8.07196	7.82907	7.87868	7.74343	7.83487	7.95988	7.36523	7.86777	9.43539	9.1538	9.43867	9.43197	9.21523	8.46778	7.97679	8.1718	8.32246	8.12025	7.18612	7.41758	7.73494	8.0511	7.21065	7.3389	7.46584	6.32148	7.92832	7.5999
3642	8148358	PHF20L1	6.92356	6.86427	6.96682	7.47616	7.259	6.55643	5.9986	6.26231	6.78547	6.17156	6.03031	6.12632	6.15161	6.2178	6.29297	5.88386	6.02234	6.15706	6.36247	5.9931	7.80299	7.87051	7.70729	8.35036	7.69875	6.31777	6.20206	6.17051	6.37573	5.93517	5.81971	5.80709	6.15062	6.39973	5.90335	5.6376	5.66826	6.07881	6.94339	5.79097
3653	8022473	ESCO1	5.82773	5.9011	6.04028	5.98918	6.54365	4.82674	4.68726	4.59145	4.68609	4.93452	4.47704	4.30607	4.50304	5.04299	4.72532	4.59007	4.6246	4.54767	4.67396	4.49206	6.33422	6.25065	5.54473	6.07869	5.86481	4.36547	4.55098	4.53155	4.38409	4.56537	4.40655	4.50327	4.31897	4.45308	4.38399	4.24162	4.47756	4.49873	5.18945	4.40038
3656	8013272	CCDC144A	4.79248	5.47519	4.61936	5.38551	6.62308	4.11917	4.47816	4.31266	5.08663	5.50901	4.25934	4.27409	4.38253	5.46791	4.90529	4.13255	4.68744	4.12024	4.59499	5.22793	4.75208	5.8612	4.83097	5.68374	6.58749	4.09032	4.42607	4.14895	4.27127	4.23376	3.95163	4.02428	4.24489	4.2672	4.06836	3.87051	4.13202	4.3685	4.89747	4.38819
3659	8151561	ZFAND1	4.57139	4.9094	4.79978	3.88629	5.17608	4.12104	4.84852	4.16598	5.13711	4.561	3.52857	3.4594	3.72247	3.75346	4.85406	4.00166	3.87194	3.67332	3.61827	4.06149	6.35099	5.64602	5.74272	4.80676	5.49919	3.96984	4.24435	3.98451	3.99358	3.9913	3.79055	4.01241	3.9506	3.76464	3.88765	3.72875	3.78973	3.96422	3.77506	4.19256
3663	7932885	ARHGAP12	5.26974	5.82158	4.97904	5.1863	6.27829	4.54964	4.74538	5.24904	4.4624	5.18343	4.50882	4.71528	4.29498	5.33636	4.33778	4.51613	4.70464	4.44024	4.33751	4.23456	6.17031	6.50507	5.58488	5.3467	6.3175	4.89236	4.67417	4.38981	4.2926	4.78413	4.0071	4.47508	4.19888	4.08939	4.11796	3.74341	4.15548	4.45117	4.35636	4.42639
3665	7925257	LYST	9.22645	9.73755	9.33876	9.66371	9.43373	8.71035	8.55014	8.40814	9.02805	8.7452	8.41507	8.3875	8.12736	8.65276	8.53809	8.18076	8.65403	8.4317	8.50731	8.17806	10.3715	10.5066	10.3562	10.4747	10.0042	9.25779	9.44569	9.25814	9.12051	8.83866	8.51854	8.77029	8.71613	8.81314	8.57637	8.0936	8.51534	7.91	9.13289	8.76183
3668	7903294	HIAT1	7.0674	7.60939	7.2314	7.71859	7.01701	6.11277	7.14795	7.00197	7.62563	7.05614	6.29629	6.44252	6.71729	6.6044	6.45506	6.7	6.37292	6.53558	6.29714	6.0116	7.83349	7.53964	7.62015	7.7671	7.45078	8.2364	7.75174	7.16907	7.42734	7.77951	7.57343	6.83062	7.39219	7.91889	6.91564	5.91956	6.22504	4.9332	6.90104	7.28954
3672	8082431	RAB7A	9.38675	9.41925	9.33977	9.64991	9.30751	9.1371	9.25417	9.11027	9.74054	9.52884	8.9589	9.07113	8.67028	9.19197	8.87717	8.7594	8.83602	8.77048	8.79381	9.11294	9.48422	9.21594	9.48845	9.88347	9.29705	9.16937	9.16977	9.09539	9.60448	9.41002	9.08319	9.05454	8.96319	9.22237	9.68718	9.13645	8.67545	5.30891	9.36227	9.26367
3674	8140814	SLC25A40	6.803	6.49397	6.53002	6.59134	6.79229	5.60712	6.23589	5.95707	5.77072	5.95997	5.8059	4.45928	5.76723	6.22347	5.64308	4.41989	5.69618	5.78699	5.38945	5.40807	7.07146	6.85498	7.47581	7.08158	7.1152	6.69483	7.30298	6.67269	6.08788	6.53139	5.74862	6.11461	6.17748	5.98216	6.3871	5.44975	6.19736	5.36286	5.70395	6.32967
3678	8140478	PION	6.70433	7.1309	6.97688	6.51268	7.62142	6.34142	5.89134	5.65673	5.73251	6.71169	5.56683	5.87863	6.04186	6.39815	5.64093	5.8048	6.4035	6.06829	5.70258	5.49533	7.43701	7.42046	7.29201	6.90452	7.68363	7.13334	7.48672	6.87518	6.35297	6.72944	6.10122	6.53387	6.28162	6.25599	5.54159	5.47602	6.61509	5.16188	5.53583	6.4612
3679	8154233	CD274	4.51687	5.22509	5.70648	5.25099	5.09009	3.97385	4.23913	5.29233	5.43186	4.18483	4.0812	4.30054	5.05811	4.32101	4.03618	3.84494	4.21385	5.06723	4.28529	4.14507	4.27953	5.55243	6.52195	6.54563	4.84807	4.45162	4.27899	5.14939	5.29283	4.01536	3.962	4.49318	4.72686	4.32175	4.52307	3.82991	4.20484	4.26675	4.40048	3.77555
3681	7894367	---	10.4162	10.0765	10.1779	10.2411	10.48	10.9699	10.482	10.8021	10.4172	10.5656	10.9267	10.7681	10.7648	10.5977	10.7115	11.5378	11.3139	11.2235	11.1082	10.7304	9.65156	8.75317	9.74164	9.84136	8.83709	10.7765	10.4183	10.7288	10.2684	10.2842	11.3884	10.7074	10.9125	10.6969	10.8223	11.3495	10.6831	8.33457	10.6867	10.3064
3684	7980940	ATXN3	7.76231	7.86386	7.96319	8.05012	7.98235	6.88603	7.3523	7.25107	7.30278	7.24176	6.79012	6.30451	6.55584	7.04805	6.73532	6.49276	7.2725	6.85795	5.76732	6.73148	7.46732	7.59795	7.11543	7.55682	7.65609	6.70114	6.26301	6.38483	7.09908	6.41329	6.60516	6.03819	6.63707	6.03241	6.50463	5.28518	6.24451	5.38181	7.11746	6.5814
3685	8113369	SLCO4C1	6.20292	6.4438	6.30317	6.41434	6.39896	6.20037	5.77025	5.53852	6.14083	5.93306	4.43422	4.57967	5.11743	5.57695	5.90435	5.68228	5.6947	5.41346	5.30612	5.55164	7.07123	7.08184	6.96586	7.61293	6.84312	6.34174	6.25137	6.16406	6.78122	6.26451	6.03432	6.26376	6.09213	6.08006	5.62091	5.48618	5.45828	4.55636	5.92025	6.43865
3689	8162019	KIF27	7.00208	6.6908	6.13456	7.15637	6.62316	5.92536	5.20423	5.36487	6.36923	5.62415	5.57171	5.63603	5.20307	6.02928	5.49778	5.16829	5.77197	4.88873	5.42233	5.53717	6.85859	6.59466	5.99559	7.0945	6.37304	5.34089	5.63957	4.98721	5.638	5.25056	4.65923	5.20553	5.30417	5.26777	5.00498	5.26048	4.67924	5.14848	6.22671	4.96893
3693	7972069	MYCBP2	8.54013	8.51551	8.59921	8.14809	8.60173	7.69461	7.35084	6.94201	7.30533	7.49097	7.73413	7.13254	7.29691	7.55331	7.61839	7.40655	7.4759	7.62662	7.27158	7.2523	9.14	9.01055	8.833	8.80961	8.95898	8.09729	7.65397	7.56124	7.7585	7.92044	7.17261	7.46986	7.6111	7.16393	7.37805	6.75311	7.16095	5.9681	7.87285	7.8153
3695	7946275	GVIN1	7.7679	7.75901	7.22874	7.19114	7.84564	7.03579	6.9842	6.59249	6.70405	6.75063	6.42783	6.04044	6.34744	6.62562	6.36252	6.17629	6.72883	6.65897	6.17763	6.61915	8.20485	8.43394	7.84384	7.83142	8.02729	7.79109	6.90153	6.82647	7.24467	6.45934	6.12188	6.90526	6.57085	6.32758	6.42583	6.29045	6.52933	5.32173	6.65052	6.88556
3696	8121275	---	4.36893	4.38392	3.68376	4.92241	4.90278	5.51582	4.75917	5.05082	5.93772	4.95871	4.90882	4.87641	4.85663	5.61009	5.44517	4.62817	5.48851	5.59718	4.63576	5.44838	4.49794	3.40605	3.59238	4.54891	3.67852	5.04389	3.76698	4.77333	5.25661	4.40765	5.43701	4.8423	5.27735	5.08679	4.57881	5.07016	5.54087	6.54464	4.9777	6.07684
3698	8104901	IL7R	10.1295	9.76892	9.70926	9.16961	9.61788	9.57118	8.50063	8.9494	8.82023	8.83427	9.09599	8.13808	9.16663	8.60543	8.9313	9.37836	9.14766	9.11937	8.17585	8.65318	10.8055	10.4318	10.3215	9.54537	10.2887	10.1168	9.54083	9.53959	9.13208	9.45157	9.65717	9.28875	9.1619	8.88783	8.98465	9.29522	9.1785	7.11048	8.91793	9.54169
3707	8087951	PBRM1	7.3707	7.72774	7.62986	7.35892	7.53644	6.77976	6.99199	6.65919	6.62404	7.44947	6.68877	6.38143	6.8356	6.85047	6.98323	6.54647	6.35722	6.53506	6.15443	6.34501	7.41531	7.38545	7.33253	7.22143	7.27247	6.87868	6.5806	6.92742	6.25948	6.60616	6.75816	5.70381	6.5728	6.11373	6.12595	5.57066	6.22528	4.01865	6.05555	6.57173
3709	8085081	CRBN	9.12483	8.84298	8.48347	8.40748	9.15005	8.51783	8.00232	7.90378	8.09145	8.60665	7.97963	7.40787	7.611	8.21979	8.08173	7.80806	7.59355	7.78885	7.38025	7.30491	9.16709	9.01204	9.0641	8.67474	9.07375	8.16198	8.02154	7.43826	7.15036	7.50505	7.23834	7.87731	7.66066	6.70136	7.46306	6.54312	7.87575	7.19877	7.64933	8.10658
3711	7908022	DHX9	6.96184	7.6812	7.30802	7.22459	7.22964	6.53377	6.54193	6.29223	6.19046	6.65796	5.66391	6.14481	5.65316	6.30434	6.66641	5.69374	6.23608	6.0584	5.24956	6.55653	7.51906	7.40616	7.69481	7.67326	7.46432	7.12411	6.51769	6.20672	6.72002	6.87239	5.78621	6.39387	6.6147	5.8459	5.55836	5.82852	5.80254	5.35682	6.80443	6.29742
3715	8054414	RGPD3	7.98838	8.05725	8.10841	7.93438	8.35468	7.11036	6.68753	6.55259	7.16972	7.71086	6.87584	6.80047	6.32289	6.87907	6.78954	6.17358	6.9195	6.65497	6.67521	6.77888	8.67508	8.30828	8.23073	8.38132	8.272	7.51847	7.01415	6.90834	7.03643	7.37052	6.70896	7.01727	6.96088	6.66568	6.39049	6.63818	6.66201	6.39497	7.02116	7.10722
3719	8135688	NAA38	5.99336	5.79332	5.72826	5.41049	6.17238	4.43502	4.6425	4.60773	4.61479	4.41748	4.13896	4.50293	4.61083	4.03476	4.29499	4.2227	4.1639	4.18101	3.92652	4.05956	6.2339	5.84116	5.62541	5.17875	6.41113	4.74115	4.29347	4.67015	4.54145	4.43819	4.28189	4.49066	4.60492	4.60431	4.52327	4.06443	4.46033	4.45919	4.80497	4.78064
3720	7935707	CHUK	5.98778	6.55062	5.95663	6.06633	6.48413	5.04467	5.39518	4.91806	5.87113	5.00703	4.80109	5.03826	5.24764	5.01949	5.55265	5.42362	4.79468	4.80886	4.72132	5.0359	6.3265	6.039	6.45152	6.52406	5.99949	5.48684	5.2042	5.3267	4.94507	5.08793	4.37438	4.41474	4.79709	4.72197	4.58688	3.93794	4.52747	4.41257	5.51209	4.63621
3723	8017312	MED13	8.48874	8.72496	8.7035	8.79187	8.8666	8.11953	8.2836	8.09559	8.37921	8.23515	7.95014	8.65963	7.97649	8.22564	8.10063	7.73932	7.87668	7.73978	7.7844	7.97359	9.46184	9.16756	9.33384	9.20155	8.89458	9.0141	8.74517	8.67535	8.7335	8.75107	8.4151	8.55775	8.59473	8.35261	8.53747	8.12602	8.10258	5.17297	8.55704	8.41683
[truncated: 32,114 more rows]

## Sheet: EDTA
Original row	Probe Set ID	Gene Symbol	mRna - Description	A861-01	A861-02	A861-03	A861-04	A861-05	A861-06	A861-07	A861-09	A861-10	A861-11	A861-12	A861-13	A861-14	A861-15	A861-16	A861-17	A861-18	A861-19	A861-20	A861-21	A861-22	A861-23	A861-24	A861-25	A861-26	A861-27	A861-28	A861-29	A861-30	A861-31	A861-32	A861-33	A861-34	A861-35	A861-36
[truncated: 33,300 more rows]
